# Supplementary material for: The loss of DHX15 impairs endothelial energy metabolism, lymphatic drainage and tumor metastasis in mice
Source: Commun Biol. 2021 Oct 15;4:1192. doi: 10.1038/s42003-021-02722-w (PMC8519955; doi:10.1038/s42003-021-02722-w)
Supplement: Supplementary file 3 — Supplementary Data 1 [file 42003_2021_2722_MOESM3_ESM.xlsx]

## Sheet: Hoja1
Accession number and ID	Base mean	log2-FoldChange	p-value	adjusted p-value
ENSMUST00000031314.9,Alb-001,protein_coding,ENSMUSG00000029368.10,protein_coding	280.018	-4.68172	3.95523e-173	8.51285e-169
ENSMUST00000109262.7,Zmynd8-010,protein_coding,ENSMUSG00000039671.18,protein_coding	317.978	-4.65932	6.48454e-165	9.30445e-161
ENSMUST00000043058.4,Serpina3k-001,protein_coding,ENSMUSG00000058207.6,protein_coding	75.0993	-3.08445	2.8387e-64	1.22195e-60
ENSMUST00000079697.9,Mup7-001,protein_coding,ENSMUSG00000073842.10,protein_coding	73.5569	-2.75499	7.72289e-50	2.21626e-46
ENSMUST00000074018.3,Mup20-001,protein_coding,ENSMUSG00000078672.2,protein_coding	39.2103	-2.29592	8.81777e-35	9.03738e-32
ENSMUST00000032779.11,Ctsc-001,protein_coding,ENSMUSG00000030560.17,protein_coding	5619.99	0.690874	8.40527e-80	6.03022e-76
ENSMUST00000106112.1,Bnip3-001,protein_coding,ENSMUSG00000078566.8,protein_coding	10000.8	0.428358	3.35872e-78	2.06542e-74
ENSMUST00000066509.9,Etl4-006,protein_coding,ENSMUSG00000036617.16,protein_coding	108.416	-2.26304	5.74184e-34	5.37311e-31
ENSMUST00000173631.7,Txn2-008,protein_coding,ENSMUSG00000005354.15,protein_coding	1174.71	1.27897	1.84989e-65	8.84781e-62
ENSMUST00000085054.4,Serpina1e-002,protein_coding,ENSMUSG00000072849.10,protein_coding	38.008	-2.22754	7.54082e-33	6.01115e-30
ENSMUST00000161567.7,Pam-002,protein_coding,ENSMUSG00000026335.16,protein_coding	3451.87	-0.837685	1.27298e-58	4.98152e-55
ENSMUST00000177163.7,Rpl41-002,protein_coding,ENSMUSG00000093674.7,protein_coding	22848.6	0.914577	1.28839e-56	4.62168e-53
ENSMUST00000115124.7,Tnk2-001,protein_coding,ENSMUSG00000022791.16,protein_coding	2938.72	0.912178	1.49562e-55	4.95233e-52
ENSMUST00000029630.14,Fga-001,protein_coding,ENSMUSG00000028001.16,protein_coding	30.3629	-2.08528	5.46059e-29	3.09285e-26
ENSMUST00000099309.4,Bhmt-001,protein_coding,ENSMUSG00000074768.5,protein_coding	28.9215	-2.02285	2.05508e-27	1.00526e-24
ENSMUST00000187117.1,Gm29216-001,unprocessed_pseudogene,ENSMUSG00000101249.1,unprocessed_pseudogene	29634.5	0.671858	1.88678e-49	5.07614e-46
ENSMUST00000163694.3,Pkm-004,protein_coding,ENSMUSG00000032294.17,protein_coding	23570.3	-0.847148	1.79596e-48	4.54757e-45
ENSMUST00000150571.1,Ddx27-002,protein_coding,ENSMUSG00000017999.16,protein_coding	810.058	0.905021	1.29454e-45	3.09582e-42
ENSMUST00000023583.5,Ahsg-201,protein_coding,ENSMUSG00000022868.5,protein_coding	41.9952	-1.9819	1.5817e-26	7.5651e-24
ENSMUST00000113487.7,Sf1-001,protein_coding,ENSMUSG00000024949.17,protein_coding	27527.1	0.458778	3.15173e-45	6.78346e-42
ENSMUST00000032228.8,Mug1-001,protein_coding,ENSMUSG00000059908.9,protein_coding	27.1114	-1.94759	1.3473e-25	5.79959e-23
ENSMUST00000100164.4,Hoxc4-002,protein_coding,ENSMUSG00000075394.4,protein_coding	1672.34	-0.595515	9.3365e-45	1.82681e-41
ENSMUST00000134661.7,Knstrn-001,protein_coding,ENSMUSG00000027331.15,protein_coding	4883.45	-0.54856	2.27547e-44	4.25869e-41
ENSMUST00000122129.7,Map7d1-006,protein_coding,ENSMUSG00000028849.17,protein_coding	1963.02	-0.964815	1.0387e-42	1.863e-39
ENSMUST00000115246.8,Csnk1a1-003,protein_coding,ENSMUSG00000024576.14,protein_coding	866.109	1.17858	1.74685e-42	3.00779e-39
ENSMUST00000074051.5,Serpina1c-001,protein_coding,ENSMUSG00000079015.2,protein_coding	27.8891	-1.92828	3.66668e-25	1.44804e-22
ENSMUST00000005862.7,Tfap4-201,protein_coding,ENSMUSG00000005718.7,protein_coding	4276.61	0.514961	8.81539e-41	1.37434e-37
ENSMUST00000166526.7,U2af1-202,protein_coding,ENSMUSG00000061613.12,protein_coding	5674.86	0.694526	8.9396e-41	1.37434e-37
ENSMUST00000079158.12,Abcc5-001,protein_coding,ENSMUSG00000022822.15,protein_coding	9266.19	0.434968	2.3257e-39	3.45215e-36
ENSMUST00000001547.7,Col1a1-001,protein_coding,ENSMUSG00000001506.10,protein_coding	37472.1	-0.255788	3.16688e-39	4.54405e-36
ENSMUST00000041401.10,Herc3-001,protein_coding,ENSMUSG00000029804.16,protein_coding	1280.47	-0.779625	1.23807e-38	1.71916e-35
ENSMUST00000114476.7,Ncam1-005,protein_coding,ENSMUSG00000039542.16,protein_coding	916.01	1.18801	3.49286e-38	4.69855e-35
ENSMUST00000165860.7,Ubr4-201,protein_coding,ENSMUSG00000066036.14,protein_coding	16070.9	0.400208	6.3879e-38	8.33253e-35
ENSMUST00000075451.11,Cr1l-001,protein_coding,ENSMUSG00000016481.15,protein_coding	2576.91	0.744855	2.05508e-37	2.60185e-34
ENSMUST00000048246.4,Fgb-001,protein_coding,ENSMUSG00000033831.5,protein_coding	27.8817	-1.87341	6.24261e-24	2.18471e-21
ENSMUST00000129847.7,Rps19-004,nonsense_mediated_decay,ENSMUSG00000040952.16,protein_coding	6384.88	0.66881	4.73181e-37	5.65793e-34
ENSMUST00000211875.1,RP24-346O11.2-001,protein_coding,ENSMUSG00000110439.1,protein_coding	29.9019	-1.84107	2.90678e-23	9.20038e-21
ENSMUST00000185899.1,Slc35a4-005,protein_coding,ENSMUSG00000033272.12,protein_coding	100.763	-1.7997	1.21307e-22	3.60124e-20
ENSMUST00000094499.10,Kif1c-002,protein_coding,ENSMUSG00000020821.17,protein_coding	32626.5	-0.334176	3.06866e-36	3.38701e-33
ENSMUST00000062606.7,Upk3b-001,protein_coding,ENSMUSG00000042985.7,protein_coding	5897.34	-0.582534	1.54615e-35	1.66389e-32
ENSMUST00000095450.10,Serpina1b-001,protein_coding,ENSMUSG00000071178.11,protein_coding	25.0662	-1.78502	5.34144e-22	1.5227e-19
ENSMUST00000027144.7,Cps1-001,protein_coding,ENSMUSG00000025991.8,protein_coding	37.1558	-1.6947	1.10369e-19	2.44893e-17
ENSMUST00000097788.10,Mthfr-003,protein_coding,ENSMUSG00000029009.17,protein_coding	620.921	1.2035	9.50189e-35	9.51205e-32
ENSMUST00000031281.13,Antxr2-001,protein_coding,ENSMUSG00000029338.13,protein_coding	8013.28	0.417316	2.6354e-34	2.57826e-31
ENSMUST00000034740.14,Nedd4-001,protein_coding,ENSMUSG00000032216.14,protein_coding	110007	-0.395081	3.01443e-34	2.88354e-31
ENSMUST00000049209.12,Gc-001,protein_coding,ENSMUSG00000035540.12,protein_coding	21.3923	-1.62942	7.05792e-19	1.39565e-16
ENSMUST00000121334.7,Sept8-004,protein_coding,ENSMUSG00000018398.18,protein_coding	720.032	1.25697	6.66896e-34	6.10792e-31
ENSMUST00000029553.15,Ubap2l-001,protein_coding,ENSMUSG00000042520.16,protein_coding	3859.69	0.669915	7.77064e-34	6.96865e-31
ENSMUST00000117243.7,Dctn6-004,protein_coding,ENSMUSG00000031516.11,protein_coding	676.44	0.900424	2.32464e-33	2.04218e-30
ENSMUST00000050372.9,Crb2-001,protein_coding,ENSMUSG00000035403.10,protein_coding	1165.26	-0.659712	2.59384e-33	2.23309e-30
ENSMUST00000028522.9,Itga6-001,protein_coding,ENSMUSG00000027111.15,protein_coding	14327.6	0.483284	3.15243e-33	2.66077e-30
ENSMUST00000020381.3,Frs2-201,protein_coding,ENSMUSG00000020170.3,protein_coding	6601.16	-0.486469	3.74257e-33	3.09813e-30
ENSMUST00000031447.11,Anxa3-001,protein_coding,ENSMUSG00000029484.12,protein_coding	27649.4	-0.340914	3.84066e-33	3.11934e-30
ENSMUST00000112132.7,Pzp-001,protein_coding,ENSMUSG00000030359.14,protein_coding	27.9075	-1.59565	3.66935e-18	6.50004e-16
ENSMUST00000088169.5,Rtn3-203,protein_coding,ENSMUSG00000024758.14,protein_coding	3506.34	0.719051	2.1944e-32	1.71746e-29
ENSMUST00000103172.3,Dstn-001,protein_coding,ENSMUSG00000015932.8,protein_coding	31234.4	-0.529386	3.05722e-32	2.35002e-29
ENSMUST00000020702.10,Igfbp3-001,protein_coding,ENSMUSG00000020427.11,protein_coding	8073.86	0.738033	6.22198e-32	4.6988e-29
ENSMUST00000031061.11,Dhx15-001,protein_coding,ENSMUSG00000029169.11,protein_coding	14322	-1.59345	5.90115e-144	6.35052e-140
ENSMUST00000099856.4,Mtr-201,protein_coding,ENSMUSG00000021311.8,protein_coding	4932.34	0.502666	1.21287e-31	8.83739e-29
ENSMUST00000065086.4,Gas1-001,protein_coding,ENSMUSG00000052957.7,protein_coding	2748.39	-0.757897	1.23181e-31	8.83739e-29
ENSMUST00000120276.7,Brd4-005,protein_coding,ENSMUSG00000024002.16,protein_coding	2414.23	0.495879	1.48581e-31	1.0485e-28
ENSMUST00000119499.7,Osbpl5-001,protein_coding,ENSMUSG00000037606.18,protein_coding	2514.75	-0.635668	2.02058e-31	1.40287e-28
ENSMUST00000043765.13,Hnrnpul1-001,protein_coding,ENSMUSG00000040725.13,protein_coding	10389.9	0.336537	3.2784e-31	2.24003e-28
ENSMUST00000143791.7,Bicc1-001,protein_coding,ENSMUSG00000014329.14,protein_coding	3719.75	-0.384519	3.82435e-31	2.57223e-28
ENSMUST00000215660.1,Pkm-006,protein_coding,ENSMUSG00000032294.17,protein_coding	306.011	1.10206	4.41085e-31	2.92107e-28
ENSMUST00000118599.7,Hmga1-005,protein_coding,ENSMUSG00000046711.15,protein_coding	3069.13	0.422046	5.25494e-31	3.42733e-28
ENSMUST00000143043.7,Wt1-001,protein_coding,ENSMUSG00000016458.14,protein_coding	3008.93	-0.475897	6.40168e-31	4.11293e-28
ENSMUST00000149090.1,Spata5l1-001,processed_transcript,ENSMUSG00000074876.5,processed_transcript	1724.36	0.653039	7.96489e-31	5.04201e-28
ENSMUST00000025541.5,Gnaq-001,protein_coding,ENSMUSG00000024639.5,protein_coding	5349.18	-0.516287	1.39263e-30	8.68798e-28
ENSMUST00000018625.9,Appbp2-001,protein_coding,ENSMUSG00000018481.9,protein_coding	10702.5	-0.448262	1.56161e-30	9.60302e-28
ENSMUST00000041297.14,Zbed4-001,protein_coding,ENSMUSG00000034333.15,protein_coding	3114.71	-0.554743	1.67806e-30	1.01738e-27
ENSMUST00000138502.1,Rps20-001,protein_coding,ENSMUSG00000028234.6,protein_coding	33954	0.293104	3.73649e-30	2.2339e-27
ENSMUST00000093271.7,Adgrg1-001,protein_coding,ENSMUSG00000031785.16,protein_coding	8742.01	0.40405	5.41126e-30	3.19086e-27
ENSMUST00000150290.7,Lgals3-002,protein_coding,ENSMUSG00000050335.16,protein_coding	31312.3	0.550224	1.819e-29	1.05812e-26
ENSMUST00000004057.7,Fam162a-201,protein_coding,ENSMUSG00000003955.7,protein_coding	9954.21	0.277648	1.90386e-29	1.09272e-26
ENSMUST00000107472.7,Mup3-002,protein_coding,ENSMUSG00000066154.11,protein_coding	22.6025	-1.59063	3.31707e-18	5.94944e-16
ENSMUST00000114229.2,Cxadr-002,protein_coding,ENSMUSG00000022865.13,protein_coding	1314.36	1.07914	5.63241e-29	3.14874e-26
ENSMUST00000037141.8,Setd7-001,protein_coding,ENSMUSG00000037111.9,protein_coding	13210.8	-0.446789	6.62074e-29	3.6538e-26
ENSMUST00000201143.1,Sdad1-002,protein_coding,ENSMUSG00000029415.4,protein_coding	4227.73	0.561718	1.67533e-28	9.12864e-26
ENSMUST00000085056.7,Serpina1a-002,protein_coding,ENSMUSG00000066366.14,protein_coding	21.6954	-1.57723	6.1119e-18	1.05237e-15
ENSMUST00000031325.5,Areg-001,protein_coding,ENSMUSG00000029378.5,protein_coding	1959.4	0.601055	2.47232e-28	1.31387e-25
ENSMUST00000057816.14,Uckl1-001,protein_coding,ENSMUSG00000089917.7,protein_coding	2261.34	0.713056	2.80288e-28	1.47138e-25
ENSMUST00000212654.1,Dync1li2-002,nonsense_mediated_decay,ENSMUSG00000035770.8,protein_coding	1544	0.903577	3.34284e-28	1.73368e-25
ENSMUST00000111632.3,Ndrg2-202,protein_coding,ENSMUSG00000004558.14,protein_coding	1780.07	-0.524854	3.52467e-28	1.80623e-25
ENSMUST00000037811.12,Apob-001,protein_coding,ENSMUSG00000020609.14,protein_coding	328.907	-1.36549	8.99732e-28	4.55646e-25
ENSMUST00000006579.4,Pfdn2-002,protein_coding,ENSMUSG00000006412.10,protein_coding	623.575	1.30637	1.06326e-27	5.32198e-25
ENSMUST00000174924.2,Rn7s1-201,misc_RNA,ENSMUSG00000099021.1,misc_RNA	506.972	-1.57185	2.13342e-36	2.41671e-33
ENSMUST00000175032.2,Rn7s2-201,misc_RNA,ENSMUSG00000099250.1,misc_RNA	506.972	-1.57185	2.13342e-36	2.41671e-33
ENSMUST00000081654.12,Col18a1-001,protein_coding,ENSMUSG00000001435.14,protein_coding	5361	0.526297	3.38368e-27	1.63656e-24
ENSMUST00000075206.11,Mup14-001,protein_coding,ENSMUSG00000073830.11,protein_coding	19.839	-1.43671	1.60188e-15	1.97561e-13
ENSMUST00000118566.7,Tpm3-004,protein_coding,ENSMUSG00000027940.18,protein_coding	5864.37	0.660781	1.61551e-26	7.64187e-24
ENSMUST00000132620.7,Mprip-006,protein_coding,ENSMUSG00000005417.17,protein_coding	17767.1	0.4541	1.95287e-26	9.13732e-24
ENSMUST00000038757.7,Csdc2-001,protein_coding,ENSMUSG00000042109.7,protein_coding	1082.92	-0.583411	2.30677e-26	1.06771e-23
ENSMUST00000140713.2,Raly-004,protein_coding,ENSMUSG00000027593.15,protein_coding	5739.55	0.5279	9.40576e-26	4.2619e-23
ENSMUST00000105348.7,Mbd3-003,protein_coding,ENSMUSG00000035478.14,protein_coding	2153.35	0.868261	9.32082e-26	4.2619e-23
ENSMUST00000060500.8,Eif5a2-001,protein_coding,ENSMUSG00000050192.8,protein_coding	1348.25	-1.425	2.68899e-37	3.30715e-34
ENSMUST00000012161.3,Scarf2-201,protein_coding,ENSMUSG00000012017.3,protein_coding	9915.06	-0.381736	9.63328e-26	4.28336e-23
ENSMUST00000055738.11,Tsc22d3-001,protein_coding,ENSMUSG00000031431.13,protein_coding	3907.52	0.828778	1.16881e-25	5.13396e-23
ENSMUST00000077088.10,Rad18-001,protein_coding,ENSMUSG00000030254.16,protein_coding	4465.71	0.47752	1.29824e-25	5.64485e-23
ENSMUST00000200186.4,Dhx15-004,nonsense_mediated_decay,ENSMUSG00000029169.11,protein_coding	3233.12	-1.40453	6.48359e-25	2.4919e-22
ENSMUST00000154339.7,Ide-003,processed_transcript,ENSMUSG00000056999.14,protein_coding	540.395	1.02747	1.39278e-25	5.93599e-23
ENSMUST00000051129.9,Lrrc75b-001,protein_coding,ENSMUSG00000046807.9,protein_coding	2345.58	-0.525699	1.52004e-25	6.41487e-23
ENSMUST00000107911.7,Nr1h2-002,protein_coding,ENSMUSG00000060601.13,protein_coding	653.464	-1.37453	2.09017e-25	8.7353e-23
ENSMUST00000021018.10,Taf15-001,protein_coding,ENSMUSG00000020680.15,protein_coding	10694.9	0.613396	2.57757e-25	1.06687e-22
ENSMUST00000111663.8,Fgfr1op2-002,protein_coding,ENSMUSG00000040242.14,protein_coding	3653.31	-0.628627	2.75402e-25	1.12904e-22
ENSMUST00000069600.12,Ndrg3-002,protein_coding,ENSMUSG00000027634.14,protein_coding	611.646	0.948484	2.86e-25	1.16143e-22
ENSMUST00000100335.9,Mrc2-001,protein_coding,ENSMUSG00000020695.14,protein_coding	2223.07	-0.487318	3.02264e-25	1.21601e-22
ENSMUST00000026500.11,Avil-001,protein_coding,ENSMUSG00000025432.11,protein_coding	3755	1.23831	3.13047e-25	1.24772e-22
ENSMUST00000100544.10,Agfg2-002,protein_coding,ENSMUSG00000029722.15,protein_coding	780.808	1.4358	1.50174e-20	3.69393e-18
ENSMUST00000039571.13,2410004B18Rik-001,protein_coding,ENSMUSG00000036873.13,protein_coding	1335.96	-0.603868	4.54832e-25	1.77988e-22
ENSMUST00000112516.7,Ltbp1-002,protein_coding,ENSMUSG00000001870.15,protein_coding	18053.7	0.433851	6.03045e-25	2.33862e-22
ENSMUST00000110999.7,Map2k7-004,protein_coding,ENSMUSG00000002948.19,protein_coding	853.793	1.44595	4.74015e-45	9.7164e-42
ENSMUST00000029451.11,Tspan2-001,protein_coding,ENSMUSG00000027858.13,protein_coding	487.804	-0.938493	1.00665e-24	3.83471e-22
ENSMUST00000013931.11,Ehmt2-001,protein_coding,ENSMUSG00000013787.15,protein_coding	9263.35	0.363816	1.31419e-24	4.96233e-22
ENSMUST00000091504.4,Nmt2-002,protein_coding,ENSMUSG00000026643.16,protein_coding	3271.5	0.450074	2.89828e-24	1.08486e-21
ENSMUST00000056153.7,Fads6-001,protein_coding,ENSMUSG00000044788.10,protein_coding	1383.2	-0.510448	3.28373e-24	1.21855e-21
ENSMUST00000213770.1,Thyn1-001,protein_coding,ENSMUSG00000035443.10,protein_coding	2549.25	0.488267	4.04157e-24	1.48695e-21
ENSMUST00000153499.1,Sars-003,protein_coding,ENSMUSG00000068739.13,protein_coding	4585.11	0.50567	4.0868e-24	1.49085e-21
ENSMUST00000143278.7,Fam131b-001,protein_coding,ENSMUSG00000029861.17,protein_coding	3009.24	-0.560212	4.21419e-24	1.52441e-21
ENSMUST00000009789.14,P4ha1-001,protein_coding,ENSMUSG00000019916.14,protein_coding	3260.87	0.413504	4.49876e-24	1.61378e-21
ENSMUST00000056924.13,Plagl2-001,protein_coding,ENSMUSG00000051413.17,protein_coding	5056.48	0.289989	4.79314e-24	1.70517e-21
ENSMUST00000073043.4,Cxcl12-003,protein_coding,ENSMUSG00000061353.11,protein_coding	2426.5	-1.03638	5.94081e-24	2.09613e-21
ENSMUST00000046476.12,Dusp12-003,nonsense_mediated_decay,ENSMUSG00000026659.13,protein_coding	182.033	1.47125	1.79447e-23	5.76453e-21
ENSMUST00000053819.5,Srsf4-001,protein_coding,ENSMUSG00000028911.16,protein_coding	12436.5	0.282258	6.89761e-24	2.39447e-21
ENSMUST00000042012.6,Sf3b3-001,protein_coding,ENSMUSG00000033732.10,protein_coding	60158.9	0.413275	6.98188e-24	2.40434e-21
ENSMUST00000100500.8,Med24-010,protein_coding,ENSMUSG00000017210.14,protein_coding	1006.17	0.950842	7.81059e-24	2.66837e-21
ENSMUST00000159345.7,Naaa-002,protein_coding,ENSMUSG00000029413.14,protein_coding	1650.66	0.579655	8.85387e-24	3.00097e-21
ENSMUST00000207628.1,Zfp787-002,protein_coding,ENSMUSG00000046792.8,protein_coding	314.477	1.06361	9.60191e-24	3.22909e-21
ENSMUST00000172306.2,Dusp7-001,protein_coding,ENSMUSG00000053716.9,protein_coding	3361.44	-0.395507	1.08403e-23	3.61731e-21
ENSMUST00000126787.1,Itga6-005,processed_transcript,ENSMUSG00000027111.15,protein_coding	6054.11	0.441742	1.3066e-23	4.32645e-21
ENSMUST00000126243.8,Mbd6-007,nonsense_mediated_decay,ENSMUSG00000025409.14,protein_coding	445.36	0.799174	1.49539e-23	4.91377e-21
ENSMUST00000029371.2,Smad9-001,protein_coding,ENSMUSG00000027796.2,protein_coding	4979.45	-0.31984	1.57627e-23	5.14033e-21
ENSMUST00000107756.3,Coro2a-001,protein_coding,ENSMUSG00000028337.14,protein_coding	2468.86	0.651458	1.76111e-23	5.69991e-21
ENSMUST00000004673.13,Ndrg2-201,protein_coding,ENSMUSG00000004558.14,protein_coding	668.346	1.53905	2.26415e-28	1.21828e-25
ENSMUST00000113488.7,Sf1-003,protein_coding,ENSMUSG00000024949.17,protein_coding	5420.14	0.390967	1.90213e-23	6.06511e-21
ENSMUST00000155415.7,Ppfibp1-009,protein_coding,ENSMUSG00000016487.15,protein_coding	338.454	1.573	1.72784e-45	3.91456e-42
ENSMUST00000057767.4,Upk1b-201,protein_coding,ENSMUSG00000049436.4,protein_coding	2258.05	-0.573642	4.07177e-23	1.27315e-20
ENSMUST00000113337.8,Ubr2-202,protein_coding,ENSMUSG00000023977.14,protein_coding	9721.45	0.528745	4.08155e-23	1.27315e-20
ENSMUST00000156793.1,Pabpc1-006,processed_transcript,ENSMUSG00000022283.14,protein_coding	7882.43	0.533552	6.17759e-23	1.9131e-20
ENSMUST00000020085.6,Ube2d1-001,protein_coding,ENSMUSG00000019927.6,protein_coding	2659.69	-0.476865	6.92321e-23	2.12869e-20
ENSMUST00000081593.12,Pgk1-001,protein_coding,ENSMUSG00000062070.12,protein_coding	216236	0.471066	7.48859e-23	2.2862e-20
ENSMUST00000028005.2,Mgst3-001,protein_coding,ENSMUSG00000026688.5,protein_coding	4855.3	0.633096	7.90243e-23	2.3788e-20
ENSMUST00000079413.9,Fkbp5-001,protein_coding,ENSMUSG00000024222.16,protein_coding	31493.6	0.374853	7.86334e-23	2.3788e-20
ENSMUST00000216139.1,Akap12-002,processed_transcript,ENSMUSG00000038587.9,protein_coding	17822.6	-0.687736	1.07849e-22	3.22393e-20
ENSMUST00000087566.10,Aldoa-003,protein_coding,ENSMUSG00000030695.14,protein_coding	12034.4	1.62201	0	0
ENSMUST00000046257.13,Sptan1-003,protein_coding,ENSMUSG00000057738.13,protein_coding	46387.5	-0.288096	1.43598e-22	4.20499e-20
ENSMUST00000112996.8,Tsc22d3-006,protein_coding,ENSMUSG00000031431.13,protein_coding	528.715	0.799729	1.42647e-22	4.20499e-20
ENSMUST00000033880.6,Eif4ebp1-001,protein_coding,ENSMUSG00000031490.6,protein_coding	18942.5	0.501714	1.59638e-22	4.64309e-20
ENSMUST00000106746.7,Helz-002,protein_coding,ENSMUSG00000020721.16,protein_coding	3921.5	-0.547859	2.63287e-22	7.60634e-20
ENSMUST00000152804.8,Cystm1-005,protein_coding,ENSMUSG00000046727.12,protein_coding	246.925	1.05195	3.79787e-22	1.08989e-19
ENSMUST00000072727.6,Nap1l4-001,protein_coding,ENSMUSG00000059119.9,protein_coding	2371.16	1.63385	5.80935e-66	3.12586e-62
ENSMUST00000021866.8,Riok1-201,protein_coding,ENSMUSG00000021428.8,protein_coding	4836.07	0.3419	6.41665e-22	1.81718e-19
ENSMUST00000166397.2,Suds3-002,protein_coding,ENSMUSG00000066900.11,protein_coding	5703.56	0.476348	8.12439e-22	2.28577e-19
ENSMUST00000016315.15,Lamb3-001,protein_coding,ENSMUSG00000026639.18,protein_coding	1870.56	0.451235	9.24666e-22	2.58462e-19
ENSMUST00000037547.8,Disp2-001,protein_coding,ENSMUSG00000040035.14,protein_coding	1613.45	0.593482	1.12121e-21	3.11379e-19
ENSMUST00000173166.1,Uggt1-007,nonsense_mediated_decay,ENSMUSG00000037470.14,protein_coding	746.207	0.850737	1.17202e-21	3.23402e-19
ENSMUST00000047611.2,Nthl1-201,protein_coding,ENSMUSG00000041429.2,protein_coding	1262.7	0.485442	1.20078e-21	3.29228e-19
ENSMUST00000116456.9,Cyth3-001,protein_coding,ENSMUSG00000018001.18,protein_coding	4462.74	-0.519704	1.95533e-21	5.32716e-19
ENSMUST00000092167.5,Ptprb-201,protein_coding,ENSMUSG00000020154.9,protein_coding	1567.33	-0.488479	2.01792e-21	5.4631e-19
ENSMUST00000044355.9,Selenow-001,protein_coding,ENSMUSG00000041571.9,protein_coding	7875.97	0.579019	2.83263e-21	7.62083e-19
ENSMUST00000060655.14,Nod1-001,protein_coding,ENSMUSG00000038058.14,protein_coding	1763.04	-0.516779	3.15619e-21	8.4386e-19
ENSMUST00000041403.11,Becn1-002,nonsense_mediated_decay,ENSMUSG00000035086.13,protein_coding	5172.79	-0.34885	4.05866e-21	1.07845e-18
ENSMUST00000126610.1,Rpl12-001,protein_coding,ENSMUSG00000038900.17,protein_coding	119117	0.406866	4.56316e-21	1.20507e-18
ENSMUST00000021532.4,Snapc1-201,protein_coding,ENSMUSG00000021113.4,protein_coding	1461.56	-0.678387	4.86665e-21	1.27738e-18
ENSMUST00000048099.4,Nemp1-001,protein_coding,ENSMUSG00000040195.11,protein_coding	3356.99	0.354285	4.9809e-21	1.29944e-18
ENSMUST00000017610.9,Timp2-001,protein_coding,ENSMUSG00000017466.9,protein_coding	42939.1	-0.334641	6.24994e-21	1.62069e-18
ENSMUST00000022345.6,Dnajc9-201,protein_coding,ENSMUSG00000021811.6,protein_coding	6395.33	-0.452857	6.72596e-21	1.73369e-18
ENSMUST00000049948.5,Asrgl1-001,protein_coding,ENSMUSG00000024654.8,protein_coding	1886.74	0.48418	7.73333e-21	1.98148e-18
ENSMUST00000005256.12,Ndrg1-001,protein_coding,ENSMUSG00000005125.12,protein_coding	11855	1.1817	8.21086e-21	2.09139e-18
ENSMUST00000022875.6,Ank-001,protein_coding,ENSMUSG00000022265.6,protein_coding	8425.19	0.370209	8.81435e-21	2.2319e-18
ENSMUST00000029382.12,Ppid-001,protein_coding,ENSMUSG00000027804.13,protein_coding	12849	-0.670342	1.0361e-20	2.60819e-18
ENSMUST00000110049.7,Eif4enif1-003,protein_coding,ENSMUSG00000020454.17,protein_coding	8503.58	0.319533	1.162e-20	2.9081e-18
ENSMUST00000094761.10,Stk40-001,protein_coding,ENSMUSG00000042608.15,protein_coding	2576.89	0.444335	1.22581e-20	3.05006e-18
ENSMUST00000027726.13,Cyb5r1-001,protein_coding,ENSMUSG00000026456.18,protein_coding	15572	0.806672	1.40326e-20	3.47154e-18
ENSMUST00000002603.11,Scrib-001,protein_coding,ENSMUSG00000022568.16,protein_coding	1299.97	1.70034	9.65214e-26	4.28336e-23
ENSMUST00000017637.12,Igfbp4-001,protein_coding,ENSMUSG00000017493.12,protein_coding	38285.8	0.338372	1.5959e-20	3.90325e-18
ENSMUST00000065353.12,Yap1-001,protein_coding,ENSMUSG00000053110.13,protein_coding	7647.47	0.437962	1.70294e-20	4.14152e-18
ENSMUST00000037370.13,Sorcs2-001,protein_coding,ENSMUSG00000029093.14,protein_coding	629.099	0.656528	1.71341e-20	4.14357e-18
ENSMUST00000196466.1,Snhg8-001,lincRNA,ENSMUSG00000104960.1,processed_transcript	2507.23	0.322378	1.94119e-20	4.66818e-18
ENSMUST00000185827.6,Ndufs1-005,retained_intron,ENSMUSG00000025968.16,protein_coding	562.582	0.817351	2.02401e-20	4.82567e-18
ENSMUST00000050149.11,Mical2-001,protein_coding,ENSMUSG00000038244.13,protein_coding	29093.3	-0.246624	2.0291e-20	4.82567e-18
ENSMUST00000069799.2,Irs1-001,protein_coding,ENSMUSG00000055980.2,protein_coding	4547.54	-0.589552	2.51059e-20	5.93795e-18
ENSMUST00000103009.4,Rps20-002,retained_intron,ENSMUSG00000028234.6,protein_coding	47387.2	0.303476	3.21535e-20	7.56328e-18
ENSMUST00000007317.7,Krt19-001,protein_coding,ENSMUSG00000020911.14,protein_coding	34105.4	0.566013	3.62637e-20	8.48373e-18
ENSMUST00000114888.9,Hmga1-002,protein_coding,ENSMUSG00000046711.15,protein_coding	79856.9	0.34939	5.01655e-20	1.16726e-17
ENSMUST00000020629.4,Gfpt2-001,protein_coding,ENSMUSG00000020363.6,protein_coding	2298.52	0.461735	5.7215e-20	1.32413e-17
ENSMUST00000097541.9,Fam129a-002,nonsense_mediated_decay,ENSMUSG00000026483.13,protein_coding	5883.31	0.767496	6.18092e-20	1.4228e-17
ENSMUST00000112866.7,Cxcl12-001,protein_coding,ENSMUSG00000061353.11,protein_coding	5205.23	-0.610308	6.94216e-20	1.58953e-17
ENSMUST00000114496.1,Cd47-002,protein_coding,ENSMUSG00000055447.18,protein_coding	4153.39	0.466555	7.12918e-20	1.62372e-17
ENSMUST00000018992.3,Rars-001,protein_coding,ENSMUSG00000018848.4,protein_coding	27744.1	0.383462	8.71194e-20	1.97376e-17
ENSMUST00000024894.1,Cyp1b1-201,protein_coding,ENSMUSG00000024087.3,protein_coding	7276.87	-0.958429	9.50582e-20	2.14234e-17
ENSMUST00000076352.6,Serpinb1a-201,protein_coding,ENSMUSG00000044734.15,protein_coding	518.486	0.814758	1.02037e-19	2.28765e-17
ENSMUST00000040202.14,Atxn2l-001,protein_coding,ENSMUSG00000032637.15,protein_coding	7384.58	0.303657	1.04777e-19	2.33691e-17
ENSMUST00000170633.7,Trappc9-204,protein_coding,ENSMUSG00000047921.15,protein_coding	112.401	1.72756	7.42383e-32	5.50976e-29
ENSMUST00000107545.8,Med1-001,protein_coding,ENSMUSG00000018160.15,protein_coding	11140.3	-0.247242	1.13298e-19	2.50105e-17
ENSMUST00000165307.7,Anp32e-001,protein_coding,ENSMUSG00000015749.12,protein_coding	18445.4	-0.487707	1.15613e-19	2.53912e-17
ENSMUST00000106289.8,Cant1-004,protein_coding,ENSMUSG00000025575.14,protein_coding	224.561	1.01374	1.31483e-19	2.87301e-17
ENSMUST00000103208.1,Tmem201-002,protein_coding,ENSMUSG00000044700.15,protein_coding	3296.08	-0.403315	1.60949e-19	3.48152e-17
ENSMUST00000038867.12,Opa1-003,protein_coding,ENSMUSG00000038084.16,protein_coding	3300.76	0.293271	1.60815e-19	3.48152e-17
ENSMUST00000110087.8,Fgd3-001,protein_coding,ENSMUSG00000037946.11,protein_coding	1971.36	-0.449892	1.65466e-19	3.56133e-17
ENSMUST00000020123.6,Tmpo-004,protein_coding,ENSMUSG00000019961.17,protein_coding	10813.4	0.318383	1.67735e-19	3.5922e-17
ENSMUST00000033828.6,Gas6-001,protein_coding,ENSMUSG00000031451.6,protein_coding	12712.1	-0.366482	1.94271e-19	4.13989e-17
ENSMUST00000093769.7,Magi1-004,protein_coding,ENSMUSG00000045095.16,protein_coding	1892.01	0.417064	2.00443e-19	4.25038e-17
ENSMUST00000040261.5,Macrod1-201,protein_coding,ENSMUSG00000036278.6,protein_coding	621.901	0.710691	2.04856e-19	4.32267e-17
ENSMUST00000154483.7,Csnk1d-006,protein_coding,ENSMUSG00000025162.17,protein_coding	412.456	1.0288	2.33987e-19	4.91326e-17
ENSMUST00000134778.2,Mars-004,protein_coding,ENSMUSG00000040354.14,protein_coding	240.562	1.37272	2.41641e-19	5.04936e-17
ENSMUST00000215233.1,Clk3-005,protein_coding,ENSMUSG00000032316.8,protein_coding	1488.96	0.678337	2.8111e-19	5.84573e-17
ENSMUST00000204890.2,Cnbp-006,protein_coding,ENSMUSG00000030057.15,protein_coding	12941.9	0.459516	2.98936e-19	6.18654e-17
ENSMUST00000114468.8,Osbpl3-003,protein_coding,ENSMUSG00000029822.15,protein_coding	1473.29	-0.763771	3.28766e-19	6.77133e-17
ENSMUST00000105366.1,Atp5d-003,protein_coding,ENSMUSG00000003072.15,protein_coding	717.256	1.01929	3.65309e-19	7.48814e-17
ENSMUST00000046290.2,Lpcat2-001,protein_coding,ENSMUSG00000033192.5,protein_coding	701.648	0.816656	3.98284e-19	8.12538e-17
ENSMUST00000170288.1,Slc35a4-003,processed_transcript,ENSMUSG00000033272.12,protein_coding	338.316	0.879637	5.11549e-19	1.03869e-16
ENSMUST00000106435.8,Fbf1-201,protein_coding,ENSMUSG00000020776.18,protein_coding	4756.66	0.619001	5.20125e-19	1.05114e-16
ENSMUST00000112514.1,Ltbp1-007,protein_coding,ENSMUSG00000001870.15,protein_coding	18349.1	-0.348944	5.43945e-19	1.09414e-16
ENSMUST00000022340.3,Nid2-201,protein_coding,ENSMUSG00000021806.3,protein_coding	1349.12	-0.481119	5.51093e-19	1.10337e-16
ENSMUST00000095794.3,Tbpl1-002,protein_coding,ENSMUSG00000071359.13,protein_coding	2012.73	0.379791	6.56115e-19	1.30755e-16
ENSMUST00000179784.7,Emc1-202,protein_coding,ENSMUSG00000078517.11,protein_coding	744.646	1.74097	1.95172e-35	2.04912e-32
ENSMUST00000026415.7,Cdk2-201,protein_coding,ENSMUSG00000025358.15,protein_coding	2435.42	-0.602654	7.06807e-19	1.39565e-16
ENSMUST00000173094.7,Dap3-010,protein_coding,ENSMUSG00000068921.14,protein_coding	1006.45	0.775929	8.20467e-19	1.61269e-16
ENSMUST00000009885.13,Ubp1-201,protein_coding,ENSMUSG00000009741.15,protein_coding	2267.51	0.692542	8.42253e-19	1.64798e-16
ENSMUST00000168902.7,Serpinf1-007,nonsense_mediated_decay,ENSMUSG00000000753.15,protein_coding	2225.93	0.506272	8.55365e-19	1.66606e-16
ENSMUST00000174287.1,Neat1-002,lincRNA,ENSMUSG00000092274.2,lincRNA	7812.78	-0.707028	9.38332e-19	1.81944e-16
ENSMUST00000199369.4,Aldh2-005,protein_coding,ENSMUSG00000029455.14,protein_coding	7195.13	0.398421	9.46104e-19	1.82628e-16
ENSMUST00000160770.8,Amotl1-005,processed_transcript,ENSMUSG00000013076.16,protein_coding	1095.33	0.63205	1.00599e-18	1.9332e-16
ENSMUST00000007236.4,Syngr3-001,protein_coding,ENSMUSG00000007021.4,protein_coding	311.312	-0.841348	1.30719e-18	2.50086e-16
ENSMUST00000064062.12,Immt-005,protein_coding,ENSMUSG00000052337.15,protein_coding	23080.1	0.386474	1.45326e-18	2.76802e-16
ENSMUST00000072289.11,Flot2-001,protein_coding,ENSMUSG00000061981.14,protein_coding	8291.14	-0.314117	1.47062e-18	2.78873e-16
ENSMUST00000165649.2,Ghitm-202,protein_coding,ENSMUSG00000041028.15,protein_coding	43329.5	0.530912	1.48903e-18	2.81126e-16
ENSMUST00000186302.6,Agfg1-002,protein_coding,ENSMUSG00000026159.13,protein_coding	6745.99	0.306701	1.5593e-18	2.93108e-16
ENSMUST00000119486.7,Hmga1-006,protein_coding,ENSMUSG00000046711.15,protein_coding	10666.5	0.364976	1.88036e-18	3.51921e-16
ENSMUST00000212129.1,Rpl18a-003,nonsense_mediated_decay,ENSMUSG00000045128.9,protein_coding	58223.5	0.352165	1.91233e-18	3.56355e-16
ENSMUST00000199050.1,Ubap2l-023,protein_coding,ENSMUSG00000042520.16,protein_coding	253.542	0.905517	2.06747e-18	3.83604e-16
ENSMUST00000021614.13,Pfkp-005,protein_coding,ENSMUSG00000021196.13,protein_coding	8567.58	0.464532	2.16096e-18	3.9923e-16
ENSMUST00000079085.10,Rpl34-002,protein_coding,ENSMUSG00000062006.12,protein_coding	43476.8	0.311268	2.27972e-18	4.19371e-16
ENSMUST00000042646.7,Atoh8-001,protein_coding,ENSMUSG00000037621.8,protein_coding	13575	-0.472445	2.55329e-18	4.67697e-16
ENSMUST00000173938.7,Psmd11-004,protein_coding,ENSMUSG00000017428.16,protein_coding	6438.57	0.329678	2.57829e-18	4.70276e-16
ENSMUST00000133861.7,Mprip-004,protein_coding,ENSMUSG00000005417.17,protein_coding	14899.6	-0.406151	2.99716e-18	5.4437e-16
ENSMUST00000103191.10,Rpl22-001,protein_coding,ENSMUSG00000028936.15,protein_coding	32949.3	0.339731	3.10786e-18	5.62104e-16
ENSMUST00000111024.9,Enah-009,protein_coding,ENSMUSG00000022995.16,protein_coding	1979.03	-0.473453	3.27623e-18	5.90077e-16
ENSMUST00000209847.1,Pih1d1-006,protein_coding,ENSMUSG00000003423.15,protein_coding	107.721	1.77192	1.14036e-27	5.64229e-25
ENSMUST00000113127.6,G3bp2-001,protein_coding,ENSMUSG00000029405.16,protein_coding	14156.6	-0.42601	3.3853e-18	6.04662e-16
ENSMUST00000113697.7,Tpm1-006,protein_coding,ENSMUSG00000032366.15,protein_coding	13080.6	-0.656987	3.50078e-18	6.22705e-16
ENSMUST00000100215.10,Sh3glb2-002,protein_coding,ENSMUSG00000026860.16,protein_coding	1009.67	1.80605	1.50604e-50	4.63065e-47
ENSMUST00000003964.16,Gys1-001,protein_coding,ENSMUSG00000003865.16,protein_coding	20161.1	0.547852	4.01178e-18	7.0775e-16
ENSMUST00000015877.13,Capza2-001,protein_coding,ENSMUSG00000015733.13,protein_coding	18482.6	-0.482542	4.30002e-18	7.55505e-16
ENSMUST00000117583.7,Nfu1-001,protein_coding,ENSMUSG00000029993.16,protein_coding	7668.97	0.503292	4.35715e-18	7.6243e-16
ENSMUST00000109848.9,Wars-001,protein_coding,ENSMUSG00000021266.16,protein_coding	21626.4	0.592006	4.59803e-18	8.01324e-16
ENSMUST00000054098.2,Slc35g1-201,protein_coding,ENSMUSG00000044026.2,protein_coding	1175.05	-0.491833	4.65183e-18	8.0743e-16
ENSMUST00000077037.11,Pcbp2-201,protein_coding,ENSMUSG00000056851.13,protein_coding	59375.1	0.332107	5.92468e-18	1.02423e-15
ENSMUST00000186864.6,Reep6-201,protein_coding,ENSMUSG00000035504.16,protein_coding	1641.3	1.8433	1.88077e-41	3.11384e-38
ENSMUST00000123548.1,Gm13205-001,antisense,ENSMUSG00000086606.1,antisense	487.903	0.750071	6.63437e-18	1.13327e-15
ENSMUST00000023829.6,Cdkn1a-001,protein_coding,ENSMUSG00000023067.13,protein_coding	4343.73	0.438349	6.60811e-18	1.13327e-15
ENSMUST00000120834.7,Pld1-001,protein_coding,ENSMUSG00000027695.16,protein_coding	1914.67	0.427821	6.77621e-18	1.15292e-15
ENSMUST00000202601.3,Ube2k-004,nonsense_mediated_decay,ENSMUSG00000029203.16,protein_coding	4985.36	0.254356	7.18829e-18	1.21822e-15
ENSMUST00000100052.10,Igf2bp2-001,protein_coding,ENSMUSG00000033581.16,protein_coding	10066.9	0.36001	7.53204e-18	1.27147e-15
ENSMUST00000058790.11,Ldlrad3-001,protein_coding,ENSMUSG00000048058.17,protein_coding	6740.01	0.513571	7.59683e-18	1.27739e-15
ENSMUST00000019998.8,Perp-001,protein_coding,ENSMUSG00000019851.8,protein_coding	2979.14	0.400305	8.19203e-18	1.37212e-15
ENSMUST00000162003.7,Mff-005,protein_coding,ENSMUSG00000026150.14,protein_coding	393.711	1.2069	9.30466e-18	1.55244e-15
ENSMUST00000196739.4,Fubp1-004,protein_coding,ENSMUSG00000028034.15,protein_coding	2246.08	0.56468	9.39145e-18	1.56087e-15
ENSMUST00000172272.7,Ddx46-202,protein_coding,ENSMUSG00000021500.15,protein_coding	9739.02	-0.672723	9.97077e-18	1.65078e-15
ENSMUST00000019382.16,Tecr-002,protein_coding,ENSMUSG00000031708.16,protein_coding	19826.6	0.356862	1.12594e-17	1.85698e-15
ENSMUST00000069949.12,Hnrnpa2b1-001,protein_coding,ENSMUSG00000004980.16,protein_coding	20049.8	-0.485444	1.24159e-17	2.0399e-15
ENSMUST00000153290.7,Htra1-002,processed_transcript,ENSMUSG00000006205.13,protein_coding	1019.96	1.19029	1.2638e-17	2.0685e-15
ENSMUST00000059619.1,Cdc42ep1-201,protein_coding,ENSMUSG00000049521.1,protein_coding	13827	-0.300719	1.26887e-17	2.06894e-15
ENSMUST00000044804.7,Cdsn-001,protein_coding,ENSMUSG00000039518.7,protein_coding	8471.61	1.04089	1.33877e-17	2.17466e-15
ENSMUST00000080953.11,Lrp2-001,protein_coding,ENSMUSG00000027070.14,protein_coding	3648.61	-0.407607	1.41577e-17	2.29111e-15
ENSMUST00000099673.8,Cd44-002,protein_coding,ENSMUSG00000005087.17,protein_coding	30187.8	0.261894	1.58729e-17	2.55904e-15
ENSMUST00000020220.14,Nuak1-001,protein_coding,ENSMUSG00000020032.14,protein_coding	1346.57	-0.605336	1.61084e-17	2.58732e-15
ENSMUST00000135988.7,Desi1-002,nonsense_mediated_decay,ENSMUSG00000022472.16,protein_coding	3985.03	0.387995	1.63967e-17	2.62384e-15
ENSMUST00000102811.9,Rpl12-002,nonsense_mediated_decay,ENSMUSG00000038900.17,protein_coding	86394.2	0.439066	1.67817e-17	2.6755e-15
ENSMUST00000175934.7,Tcof1-005,protein_coding,ENSMUSG00000024613.16,protein_coding	33994.9	0.386097	1.94651e-17	3.09186e-15
ENSMUST00000132790.1,Cul7-004,retained_intron,ENSMUSG00000038545.13,protein_coding	627.479	-0.653451	2.07214e-17	3.27932e-15
ENSMUST00000006367.7,Htra1-001,protein_coding,ENSMUSG00000006205.13,protein_coding	9999.8	0.645074	2.15563e-17	3.39895e-15
ENSMUST00000107974.2,Iglon5-001,protein_coding,ENSMUSG00000013367.5,protein_coding	382.809	-0.694853	2.5054e-17	3.92172e-15
ENSMUST00000171252.7,Serpinb6a-011,protein_coding,ENSMUSG00000060147.15,protein_coding	1087.29	0.709222	2.50446e-17	3.92172e-15
ENSMUST00000118539.1,Cth-001,protein_coding,ENSMUSG00000028179.12,protein_coding	4961.57	0.88272	2.65113e-17	4.1348e-15
ENSMUST00000067512.7,Smpd3-001,protein_coding,ENSMUSG00000031906.9,protein_coding	5173.19	-0.47293	2.88162e-17	4.47806e-15
ENSMUST00000051594.11,Depdc1b-001,protein_coding,ENSMUSG00000021697.12,protein_coding	1299.02	-0.509711	3.03353e-17	4.69717e-15
ENSMUST00000072031.12,Mprip-201,protein_coding,ENSMUSG00000005417.17,protein_coding	3490.27	-0.454544	3.6156e-17	5.5784e-15
ENSMUST00000004994.15,Pax3-002,protein_coding,ENSMUSG00000004872.15,protein_coding	2931.11	0.489675	3.6961e-17	5.68222e-15
ENSMUST00000167163.7,Serpinb6a-202,protein_coding,ENSMUSG00000060147.15,protein_coding	1895.96	0.847027	3.95896e-17	6.06467e-15
ENSMUST00000198811.1,Bri3bp-002,protein_coding,ENSMUSG00000037905.13,protein_coding	2031.93	0.400141	4.34896e-17	6.63848e-15
ENSMUST00000190390.6,Srcap-013,protein_coding,ENSMUSG00000053877.12,protein_coding	16424.3	-0.222733	4.97946e-17	7.57406e-15
ENSMUST00000033486.5,Plp2-001,protein_coding,ENSMUSG00000031146.6,protein_coding	24412.6	0.302521	5.01697e-17	7.60424e-15
ENSMUST00000190096.6,Agap1-002,protein_coding,ENSMUSG00000055013.15,protein_coding	5419.66	0.605254	5.9178e-17	8.93817e-15
ENSMUST00000073488.11,Nr1h2-001,protein_coding,ENSMUSG00000060601.13,protein_coding	2152.14	0.585105	6.94673e-17	1.04556e-14
ENSMUST00000044524.15,Dap-001,protein_coding,ENSMUSG00000039168.15,protein_coding	21203.7	0.329821	7.61405e-17	1.142e-14
ENSMUST00000068947.13,Acox3-001,protein_coding,ENSMUSG00000029098.16,protein_coding	1608.55	-0.41918	8.52639e-17	1.2744e-14
ENSMUST00000196709.4,Fdps-002,protein_coding,ENSMUSG00000059743.12,protein_coding	2051.07	0.852053	8.56435e-17	1.27564e-14
ENSMUST00000076813.6,Iah1-201,protein_coding,ENSMUSG00000062054.6,protein_coding	2643.94	0.567242	8.87752e-17	1.31773e-14
ENSMUST00000199420.4,Csde1-005,protein_coding,ENSMUSG00000068823.10,protein_coding	1521.02	-1.11623	9.07851e-17	1.34293e-14
ENSMUST00000071539.9,Slc39a11-001,protein_coding,ENSMUSG00000041654.15,protein_coding	3095.62	0.345309	1.00087e-16	1.47545e-14
ENSMUST00000165485.7,Efemp2-001,protein_coding,ENSMUSG00000024909.14,protein_coding	14001.9	-0.380689	1.0094e-16	1.48296e-14
ENSMUST00000032071.12,Dusp11-001,protein_coding,ENSMUSG00000030002.15,protein_coding	22448.2	-0.286512	1.04494e-16	1.52995e-14
ENSMUST00000167070.1,Ergic1-007,protein_coding,ENSMUSG00000001576.14,protein_coding	782.503	0.567629	1.18218e-16	1.72502e-14
ENSMUST00000034140.8,Itfg1-001,protein_coding,ENSMUSG00000031703.8,protein_coding	8866.68	0.277569	1.21782e-16	1.77102e-14
ENSMUST00000051955.7,Rps23-201,protein_coding,ENSMUSG00000049517.7,protein_coding	82521.8	0.268847	1.3218e-16	1.90933e-14
ENSMUST00000089119.11,Rnaset2b-201,protein_coding,ENSMUSG00000094724.7,protein_coding	7092.32	0.40996	1.31977e-16	1.90933e-14
ENSMUST00000186129.6,Fn1-002,protein_coding,ENSMUSG00000026193.15,protein_coding	56745.7	0.212899	1.33069e-16	1.91576e-14
ENSMUST00000029629.14,Pla2g12a-001,protein_coding,ENSMUSG00000027999.15,protein_coding	10152.3	0.563146	1.35996e-16	1.94488e-14
ENSMUST00000211121.1,Snrnp70-008,protein_coding,ENSMUSG00000063511.11,protein_coding	627.046	0.598845	1.35686e-16	1.94488e-14
ENSMUST00000125824.7,Set-005,processed_transcript,ENSMUSG00000054766.13,protein_coding	12366.7	0.466107	1.36942e-16	1.95193e-14
ENSMUST00000190240.6,Fam134a-002,protein_coding,ENSMUSG00000049339.16,protein_coding	1168.02	0.945246	1.56263e-16	2.21997e-14
ENSMUST00000074127.13,Aldh3a2-002,protein_coding,ENSMUSG00000010025.19,protein_coding	6713.24	0.412394	1.59414e-16	2.25728e-14
ENSMUST00000121493.8,Palld-004,protein_coding,ENSMUSG00000058056.16,protein_coding	2643.07	-0.658319	1.65524e-16	2.33611e-14
ENSMUST00000001561.11,Nrip2-001,protein_coding,ENSMUSG00000001520.12,protein_coding	1271.94	1.16331	1.73887e-16	2.44612e-14
ENSMUST00000144265.5,Sri-004,retained_intron,ENSMUSG00000003161.15,protein_coding	622.154	0.673869	1.83891e-16	2.57842e-14
ENSMUST00000041133.8,Fam110c-201,protein_coding,ENSMUSG00000036136.8,protein_coding	1179.39	0.651742	1.86767e-16	2.61026e-14
ENSMUST00000020188.12,Ifngr1-001,protein_coding,ENSMUSG00000020009.12,protein_coding	3699.24	0.299514	1.88153e-16	2.62111e-14
ENSMUST00000007131.15,Acly-001,protein_coding,ENSMUSG00000020917.17,protein_coding	10476	0.718059	1.93759e-16	2.6905e-14
ENSMUST00000100680.9,Stx2-002,protein_coding,ENSMUSG00000029428.13,protein_coding	1584.17	0.47437	1.94403e-16	2.69076e-14
ENSMUST00000041364.12,Nop14-001,protein_coding,ENSMUSG00000036693.12,protein_coding	17521.6	0.433739	1.99704e-16	2.75528e-14
ENSMUST00000210959.1,Eif4ebp1-002,processed_transcript,ENSMUSG00000031490.6,protein_coding	12749.2	0.478649	2.05014e-16	2.8195e-14
ENSMUST00000041475.14,Myof-201,protein_coding,ENSMUSG00000048612.15,protein_coding	71767.9	0.223781	2.06249e-16	2.82745e-14
ENSMUST00000000844.14,Tpd52l2-002,protein_coding,ENSMUSG00000000827.18,protein_coding	2353.15	-0.398051	2.25668e-16	3.08384e-14
ENSMUST00000151394.7,Dusp11-002,processed_transcript,ENSMUSG00000030002.15,protein_coding	287.801	0.916295	2.36338e-16	3.21944e-14
ENSMUST00000049053.8,Fam168a-002,protein_coding,ENSMUSG00000029461.17,protein_coding	2472.92	-0.604847	2.4373e-16	3.30966e-14
ENSMUST00000034469.6,Egln1-001,protein_coding,ENSMUSG00000031987.6,protein_coding	11257.4	0.265245	2.45211e-16	3.31302e-14
ENSMUST00000026737.11,Shisa5-001,protein_coding,ENSMUSG00000025647.16,protein_coding	5623.19	0.35113	2.45517e-16	3.31302e-14
ENSMUST00000025095.7,Cox7a2l-201,protein_coding,ENSMUSG00000024248.13,protein_coding	13883.6	0.320977	2.49808e-16	3.36039e-14
ENSMUST00000186932.1,Ptma-004,processed_transcript,ENSMUSG00000026238.14,protein_coding	109.448	1.13152	2.73399e-16	3.66627e-14
ENSMUST00000080067.12,Slc4a2-001,protein_coding,ENSMUSG00000028962.14,protein_coding	13201.8	-0.329682	2.83845e-16	3.79453e-14
ENSMUST00000047226.8,Lonp1-201,protein_coding,ENSMUSG00000041168.9,protein_coding	61854.8	0.523794	3.00592e-16	4.00597e-14
ENSMUST00000138045.7,Capzb-011,protein_coding,ENSMUSG00000028745.18,protein_coding	859.583	0.680519	3.03373e-16	4.03055e-14
ENSMUST00000173908.7,Cyb5r1-009,protein_coding,ENSMUSG00000026456.18,protein_coding	939.956	1.01161	3.14964e-16	4.17167e-14
ENSMUST00000077983.12,Sdccag3-003,protein_coding,ENSMUSG00000026927.17,protein_coding	4609.38	0.342062	3.57774e-16	4.72416e-14
ENSMUST00000126460.7,Krt19-002,processed_transcript,ENSMUSG00000020911.14,protein_coding	7278.11	0.563708	4.32237e-16	5.68993e-14
ENSMUST00000053230.6,Ulk3-001,protein_coding,ENSMUSG00000032308.9,protein_coding	1290.78	0.563456	4.97165e-16	6.52469e-14
ENSMUST00000100302.3,Prkca-004,protein_coding,ENSMUSG00000050965.14,protein_coding	2006.7	0.417594	5.13962e-16	6.72462e-14
ENSMUST00000107619.2,Klf4-001,protein_coding,ENSMUSG00000003032.8,protein_coding	9808.41	0.351123	5.39705e-16	7.04004e-14
ENSMUST00000117836.7,Ifnar2-002,protein_coding,ENSMUSG00000022971.18,protein_coding	2798.97	0.412955	5.50865e-16	7.16391e-14
ENSMUST00000121799.7,Arhgap23-003,protein_coding,ENSMUSG00000049807.16,protein_coding	7916.6	-0.268191	6.16065e-16	7.9877e-14
ENSMUST00000028214.14,Sh3glb2-001,protein_coding,ENSMUSG00000026860.16,protein_coding	7934.9	-0.410247	6.38152e-16	8.24921e-14
ENSMUST00000021271.13,Per1-001,protein_coding,ENSMUSG00000020893.17,protein_coding	9696.04	0.316944	6.44565e-16	8.30717e-14
ENSMUST00000105465.7,Psap-001,protein_coding,ENSMUSG00000004207.14,protein_coding	64895.2	0.253634	6.59905e-16	8.47949e-14
ENSMUST00000003442.7,Cacnb3-201,protein_coding,ENSMUSG00000003352.13,protein_coding	8827.47	0.458232	6.7931e-16	8.70285e-14
ENSMUST00000031766.11,Asns-001,protein_coding,ENSMUSG00000029752.12,protein_coding	89626	0.420261	7.44703e-16	9.51231e-14
ENSMUST00000197984.4,Smarcc1-002,protein_coding,ENSMUSG00000032481.16,protein_coding	8336.4	0.256629	7.70257e-16	9.80961e-14
ENSMUST00000102691.10,Cdca7-001,protein_coding,ENSMUSG00000055612.15,protein_coding	16690.7	0.421377	8.32883e-16	1.05759e-13
ENSMUST00000030677.6,Map3k6-001,protein_coding,ENSMUSG00000028862.6,protein_coding	2839.02	0.436166	9.07949e-16	1.14952e-13
ENSMUST00000179748.7,Nudt5-201,protein_coding,ENSMUSG00000025817.12,protein_coding	5919.22	0.367366	9.54756e-16	1.20523e-13
ENSMUST00000052602.5,C77080-005,protein_coding,ENSMUSG00000050390.12,protein_coding	5368.02	-0.33379	9.91119e-16	1.24384e-13
ENSMUST00000143829.4,Slain2-002,protein_coding,ENSMUSG00000036087.18,protein_coding	4261.57	-0.638067	9.88808e-16	1.24384e-13
ENSMUST00000102930.9,Ewsr1-009,protein_coding,ENSMUSG00000009079.16,protein_coding	9458.94	0.458689	1.0532e-15	1.31791e-13
ENSMUST00000106226.8,Tial1-001,protein_coding,ENSMUSG00000030846.15,protein_coding	682.426	-0.771267	1.11377e-15	1.38966e-13
ENSMUST00000176308.1,Gnb1-007,retained_intron,ENSMUSG00000029064.15,protein_coding	9955.22	0.340678	1.1315e-15	1.40771e-13
ENSMUST00000163419.7,Scaf4-202,protein_coding,ENSMUSG00000022983.15,protein_coding	4099.17	0.400146	1.22427e-15	1.51873e-13
ENSMUST00000014065.15,Clip3-001,protein_coding,ENSMUSG00000013921.15,protein_coding	4121.98	-0.362337	1.35362e-15	1.67436e-13
ENSMUST00000179238.7,Psap-204,protein_coding,ENSMUSG00000004207.14,protein_coding	3472.55	2.88556	4.16152e-139	3.58274e-135
ENSMUST00000099747.3,B3galnt2-201,protein_coding,ENSMUSG00000039242.9,protein_coding	4487.48	0.351355	1.60634e-15	1.97561e-13
ENSMUST00000024657.11,Phf10-001,protein_coding,ENSMUSG00000023883.13,protein_coding	26052.1	0.549435	1.68613e-15	2.06784e-13
ENSMUST00000117192.7,Klhl22-002,protein_coding,ENSMUSG00000022750.17,protein_coding	1996.53	-0.451776	1.79228e-15	2.19178e-13
ENSMUST00000003572.9,Gars-001,protein_coding,ENSMUSG00000029777.10,protein_coding	135187	0.433485	1.8129e-15	2.21071e-13
ENSMUST00000161779.7,Hipk2-004,protein_coding,ENSMUSG00000061436.15,protein_coding	11882.1	-0.256806	1.87388e-15	2.27861e-13
ENSMUST00000203828.2,Eif4g3-013,protein_coding,ENSMUSG00000028760.16,protein_coding	6021.47	0.250286	1.9758e-15	2.39578e-13
ENSMUST00000027863.12,Atp1b1-001,protein_coding,ENSMUSG00000026576.12,protein_coding	1198.67	-0.535289	2.2307e-15	2.69727e-13
ENSMUST00000162114.7,4933434E20Rik-005,protein_coding,ENSMUSG00000027942.16,protein_coding	1118.75	0.488359	2.48224e-15	2.99301e-13
ENSMUST00000159772.7,Kif2a-007,protein_coding,ENSMUSG00000021693.19,protein_coding	2407.6	0.557254	2.54924e-15	3.06522e-13
ENSMUST00000105687.8,Tmem201-001,protein_coding,ENSMUSG00000044700.15,protein_coding	3780.4	0.342084	2.58267e-15	3.09676e-13
ENSMUST00000058906.6,Chchd10-201,protein_coding,ENSMUSG00000049422.6,protein_coding	5417.81	0.657931	2.78948e-15	3.33544e-13
ENSMUST00000032265.12,Olr1-001,protein_coding,ENSMUSG00000030162.14,protein_coding	1016.59	-0.832826	2.84955e-15	3.39783e-13
ENSMUST00000097836.9,Hp1bp3-202,protein_coding,ENSMUSG00000028759.13,protein_coding	3387.53	0.613089	2.87994e-15	3.42458e-13
ENSMUST00000115456.5,Cav1-008,protein_coding,ENSMUSG00000007655.16,protein_coding	738.413	0.848987	2.96564e-15	3.51677e-13
ENSMUST00000046520.12,Fkbp14-001,protein_coding,ENSMUSG00000038074.16,protein_coding	1459.32	-0.462911	3.29238e-15	3.89352e-13
ENSMUST00000017458.10,Mpp2-001,protein_coding,ENSMUSG00000017314.12,protein_coding	4435.56	-0.490881	3.30315e-15	3.89554e-13
ENSMUST00000023432.8,Nit2-201,protein_coding,ENSMUSG00000022751.8,protein_coding	2456.84	0.463089	3.38334e-15	3.97921e-13
ENSMUST00000131787.1,2410006H16Rik-001,processed_transcript,ENSMUSG00000086841.1,processed_transcript	10232.3	0.57196	3.47861e-15	4.08011e-13
ENSMUST00000023226.12,Plec-004,protein_coding,ENSMUSG00000022565.15,protein_coding	89668.6	0.314091	3.65876e-15	4.27975e-13
ENSMUST00000063199.12,Ralgps2-008,protein_coding,ENSMUSG00000026594.14,protein_coding	2557.2	0.415914	3.77559e-15	4.40444e-13
ENSMUST00000106787.7,Rhoc-002,protein_coding,ENSMUSG00000002233.13,protein_coding	5839.83	0.398034	3.81731e-15	4.44108e-13
ENSMUST00000078482.12,Dchs1-001,protein_coding,ENSMUSG00000036862.15,protein_coding	297.469	-0.815554	3.84979e-15	4.46679e-13
ENSMUST00000102625.10,Sars-002,protein_coding,ENSMUSG00000068739.13,protein_coding	60818.2	0.399234	3.94532e-15	4.56532e-13
ENSMUST00000125184.7,Uba52-001,protein_coding,ENSMUSG00000090137.8,protein_coding	42580	0.285746	4.57745e-15	5.2826e-13
ENSMUST00000037960.10,Zdhhc9-001,protein_coding,ENSMUSG00000036985.12,protein_coding	3657.37	0.376975	4.73783e-15	5.45307e-13
ENSMUST00000049230.10,Kcnab1-001,protein_coding,ENSMUSG00000027827.16,protein_coding	2397.42	-0.498167	4.81829e-15	5.53089e-13
ENSMUST00000110333.1,Anapc1-005,protein_coding,ENSMUSG00000014355.10,protein_coding	14172.3	0.283803	5.12077e-15	5.86246e-13
ENSMUST00000020308.3,Ddit4-201,protein_coding,ENSMUSG00000020108.3,protein_coding	14902.7	0.575821	5.50405e-15	6.28454e-13
ENSMUST00000042163.14,Naa25-001,protein_coding,ENSMUSG00000042719.17,protein_coding	10410.1	-0.364423	5.84441e-15	6.65552e-13
ENSMUST00000166192.6,Copg2-001,protein_coding,ENSMUSG00000025607.15,protein_coding	7851.88	0.40888	6.26398e-15	7.11449e-13
ENSMUST00000111484.8,Acin1-003,protein_coding,ENSMUSG00000022185.18,protein_coding	5349.05	-0.621152	6.405e-15	7.25552e-13
ENSMUST00000164470.2,Kars-003,protein_coding,ENSMUSG00000031948.14,protein_coding	2246.28	0.829141	6.56981e-15	7.42267e-13
ENSMUST00000109252.7,Ncoa3-001,protein_coding,ENSMUSG00000027678.17,protein_coding	7508.04	0.392469	6.638e-15	7.48008e-13
ENSMUST00000021512.9,Dhrs7-201,protein_coding,ENSMUSG00000021094.9,protein_coding	2935.23	0.633558	6.76748e-15	7.60609e-13
ENSMUST00000102749.10,Arnt-001,protein_coding,ENSMUSG00000015522.18,protein_coding	4124.57	0.293985	6.8034e-15	7.62654e-13
ENSMUST00000090945.4,Syt11-201,protein_coding,ENSMUSG00000068923.14,protein_coding	1600.57	-0.560724	7.34086e-15	8.20765e-13
ENSMUST00000211995.1,Tk2-002,nonsense_mediated_decay,ENSMUSG00000035824.7,protein_coding	875.609	0.482923	7.47601e-15	8.33711e-13
ENSMUST00000023550.7,Pdia5-201,protein_coding,ENSMUSG00000022844.7,protein_coding	2757.73	0.437705	7.56683e-15	8.41659e-13
ENSMUST00000187005.6,Wdfy1-013,nonsense_mediated_decay,ENSMUSG00000073643.11,protein_coding	1493.43	0.365349	8.76365e-15	9.69769e-13
ENSMUST00000098645.10,Dda1-009,retained_intron,ENSMUSG00000074247.10,protein_coding	1391.74	0.562664	8.76149e-15	9.69769e-13
ENSMUST00000126717.7,Rnf44-006,protein_coding,ENSMUSG00000034928.16,protein_coding	242.853	1.17174	9.19698e-15	1.01511e-12
ENSMUST00000067072.3,Cthrc1-001,protein_coding,ENSMUSG00000054196.6,protein_coding	3167.15	-0.485442	9.60362e-15	1.05728e-12
ENSMUST00000061618.7,Patl1-201,protein_coding,ENSMUSG00000046139.7,protein_coding	11216.3	0.261396	1.01059e-14	1.10974e-12
ENSMUST00000028378.3,Galnt3-001,protein_coding,ENSMUSG00000026994.9,protein_coding	521	0.635716	1.05282e-14	1.15318e-12
ENSMUST00000052999.12,Echdc2-001,protein_coding,ENSMUSG00000028601.18,protein_coding	1933.05	-0.376858	1.07725e-14	1.17694e-12
ENSMUST00000075281.6,Mark3-201,protein_coding,ENSMUSG00000007411.15,protein_coding	4681.97	0.314712	1.15492e-14	1.2586e-12
ENSMUST00000047762.7,Gata6-201,protein_coding,ENSMUSG00000005836.8,protein_coding	9051.83	-0.296982	1.16545e-14	1.26687e-12
ENSMUST00000196506.1,Tm4sf1-003,protein_coding,ENSMUSG00000027800.14,protein_coding	10645.1	-0.506341	1.22766e-14	1.33113e-12
ENSMUST00000118317.7,Hipk1-001,protein_coding,ENSMUSG00000008730.17,protein_coding	10715.6	-0.386941	1.26874e-14	1.37221e-12
ENSMUST00000086861.11,Fam132b-001,protein_coding,ENSMUSG00000047443.14,protein_coding	1858.76	0.548877	1.27836e-14	1.3757e-12
ENSMUST00000047431.10,AU040320-003,protein_coding,ENSMUSG00000028830.14,protein_coding	6928.59	0.470981	1.27657e-14	1.3757e-12
ENSMUST00000049355.10,Mapk6-001,protein_coding,ENSMUSG00000042688.16,protein_coding	10055.7	-0.392905	1.31938e-14	1.41631e-12
ENSMUST00000024742.7,Nfkbie-201,protein_coding,ENSMUSG00000023947.7,protein_coding	252.957	-0.744837	1.36755e-14	1.46437e-12
ENSMUST00000029650.8,Ints12-001,protein_coding,ENSMUSG00000028016.9,protein_coding	4119.78	0.336024	1.3766e-14	1.4704e-12
ENSMUST00000028241.6,Stom-001,protein_coding,ENSMUSG00000026880.11,protein_coding	7827.63	0.316579	1.39049e-14	1.48156e-12
ENSMUST00000034570.6,Pts-001,protein_coding,ENSMUSG00000032067.6,protein_coding	691.75	0.527461	1.45308e-14	1.54442e-12
ENSMUST00000060404.4,Tor1aip2-001,protein_coding,ENSMUSG00000050565.16,protein_coding	6613.78	0.346891	1.60458e-14	1.70125e-12
ENSMUST00000120595.7,Eml2-002,protein_coding,ENSMUSG00000040811.15,protein_coding	3528.39	0.417607	1.61563e-14	1.70876e-12
ENSMUST00000031779.16,Calu-001,protein_coding,ENSMUSG00000029767.16,protein_coding	63084.2	0.254355	1.65803e-14	1.74931e-12
ENSMUST00000075994.10,Pdzrn3-001,protein_coding,ENSMUSG00000035357.16,protein_coding	3666.69	-0.55158	1.68634e-14	1.7705e-12
ENSMUST00000020546.2,Stc2-001,protein_coding,ENSMUSG00000020303.2,protein_coding	1097.02	0.642641	1.68516e-14	1.7705e-12
ENSMUST00000025802.9,Nudt8-001,protein_coding,ENSMUSG00000110949.1,protein_coding	2290.2	0.393131	1.73752e-14	1.81979e-12
ENSMUST00000112439.8,Cops7a-002,protein_coding,ENSMUSG00000030127.15,protein_coding	7266.81	0.397246	1.78144e-14	1.86126e-12
ENSMUST00000073792.9,Mon2-202,protein_coding,ENSMUSG00000034602.13,protein_coding	555.326	1.28572	1.8584e-14	1.93697e-12
ENSMUST00000054963.9,Fdft1-201,protein_coding,ENSMUSG00000021273.9,protein_coding	20641.5	0.462797	1.90148e-14	1.97708e-12
ENSMUST00000114225.7,Gng12-006,protein_coding,ENSMUSG00000036402.13,protein_coding	792.544	-0.560487	2.08361e-14	2.16083e-12
ENSMUST00000117291.7,Mthfd1l-001,protein_coding,ENSMUSG00000040675.17,protein_coding	19935.2	0.36461	2.08824e-14	2.16083e-12
ENSMUST00000165126.8,Uba52-201,protein_coding,ENSMUSG00000090137.8,protein_coding	27664.4	0.343314	2.10229e-14	2.17015e-12
ENSMUST00000109784.1,Nol4l-006,protein_coding,ENSMUSG00000061411.12,protein_coding	4409.54	-0.364033	2.10757e-14	2.1704e-12
ENSMUST00000067853.5,Tmem119-001,protein_coding,ENSMUSG00000054675.5,protein_coding	3205.01	-0.576019	2.17724e-14	2.23679e-12
ENSMUST00000102672.4,Nfe2l2-001,protein_coding,ENSMUSG00000015839.6,protein_coding	14839.9	0.240591	2.30008e-14	2.35736e-12
ENSMUST00000182500.7,Xpnpep1-004,nonsense_mediated_decay,ENSMUSG00000025027.17,protein_coding	1771.59	0.365761	2.33206e-14	2.38446e-12
ENSMUST00000063690.3,Dhrs9-001,protein_coding,ENSMUSG00000027068.6,protein_coding	3144.1	0.496363	2.35505e-14	2.40226e-12
ENSMUST00000027322.13,Rhbdd1-001,protein_coding,ENSMUSG00000026142.15,protein_coding	10199.9	0.596553	2.41596e-14	2.45857e-12
ENSMUST00000026475.14,Ddit3-001,protein_coding,ENSMUSG00000025408.15,protein_coding	12249.8	0.836935	2.48969e-14	2.52762e-12
ENSMUST00000032597.11,Rpl28-001,protein_coding,ENSMUSG00000030432.12,protein_coding	47076.4	0.284178	2.51296e-14	2.54525e-12
ENSMUST00000094154.5,Serpinh1-001,protein_coding,ENSMUSG00000070436.12,protein_coding	64529.8	0.349705	2.54712e-14	2.57379e-12
ENSMUST00000065330.7,Clk3-001,protein_coding,ENSMUSG00000032316.8,protein_coding	3871.04	0.513487	2.63904e-14	2.66043e-12
ENSMUST00000006614.2,Epha2-001,protein_coding,ENSMUSG00000006445.3,protein_coding	54874.8	0.318529	2.73438e-14	2.7501e-12
ENSMUST00000102911.9,Slc44a1-001,protein_coding,ENSMUSG00000028412.17,protein_coding	2298.93	0.374685	2.8487e-14	2.85839e-12
ENSMUST00000079300.12,Arhgef26-001,protein_coding,ENSMUSG00000036885.14,protein_coding	304.156	-0.729272	3.02394e-14	3.02717e-12
ENSMUST00000172785.7,H2-D1-001,protein_coding,ENSMUSG00000073411.11,protein_coding	11044.2	0.341309	3.05462e-14	3.05079e-12
ENSMUST00000041023.13,Ipo9-001,protein_coding,ENSMUSG00000041879.13,protein_coding	11913.5	-0.357767	3.06297e-14	3.05205e-12
ENSMUST00000016771.12,Myh9-001,protein_coding,ENSMUSG00000022443.16,protein_coding	318494	0.204689	3.1424e-14	3.11677e-12
ENSMUST00000050630.13,Supt3-001,protein_coding,ENSMUSG00000038954.14,protein_coding	2777.42	0.493929	3.1381e-14	3.11677e-12
ENSMUST00000006618.8,Arhgef19-001,protein_coding,ENSMUSG00000028919.11,protein_coding	1693.36	-0.404143	3.21884e-14	3.18524e-12
ENSMUST00000110778.1,Wipi2-003,protein_coding,ENSMUSG00000029578.15,protein_coding	4302.09	0.392683	3.75699e-14	3.70925e-12
ENSMUST00000134674.7,Mtmr2-003,nonsense_mediated_decay,ENSMUSG00000031918.16,protein_coding	6034.24	0.401252	3.805e-14	3.74608e-12
ENSMUST00000120683.7,Hdac7-004,protein_coding,ENSMUSG00000022475.18,protein_coding	353.299	1.08021	3.8117e-14	3.74608e-12
ENSMUST00000129025.7,Ulk2-002,processed_transcript,ENSMUSG00000004798.14,protein_coding	1164.08	0.438801	3.92027e-14	3.844e-12
ENSMUST00000159814.1,Arl4c-001,protein_coding,ENSMUSG00000049866.12,protein_coding	7184.34	-0.332503	3.95892e-14	3.87309e-12
ENSMUST00000031399.12,Psph-001,protein_coding,ENSMUSG00000029446.14,protein_coding	22122.7	0.486901	4.02297e-14	3.92682e-12
ENSMUST00000106282.7,Bcl7c-002,nonsense_mediated_decay,ENSMUSG00000030814.17,protein_coding	755.162	-0.525958	4.26544e-14	4.15407e-12
ENSMUST00000026243.3,Mgea5-201,protein_coding,ENSMUSG00000025220.7,protein_coding	12214.7	0.28962	4.29084e-14	4.16938e-12
ENSMUST00000107704.1,Msantd3-003,protein_coding,ENSMUSG00000039693.11,protein_coding	2845.95	0.339445	4.31175e-14	4.18026e-12
ENSMUST00000156800.1,Dpm1-004,retained_intron,ENSMUSG00000078919.10,protein_coding	594.525	0.857203	4.43419e-14	4.28931e-12
ENSMUST00000027297.10,Plekhb2-001,protein_coding,ENSMUSG00000026123.11,protein_coding	14127.1	0.285505	4.47867e-14	4.32262e-12
ENSMUST00000053265.6,Lyrm4-201,protein_coding,ENSMUSG00000046573.6,protein_coding	1221.61	0.513644	4.61965e-14	4.44871e-12
ENSMUST00000085404.9,Dtd2-002,protein_coding,ENSMUSG00000020956.14,protein_coding	424.987	0.64905	4.74533e-14	4.55954e-12
ENSMUST00000112862.6,Arpc5l-001,protein_coding,ENSMUSG00000026755.14,protein_coding	8476.61	0.395467	4.77862e-14	4.57112e-12
ENSMUST00000106393.7,Hyi-001,nonsense_mediated_decay,ENSMUSG00000006395.16,polymorphic_pseudogene	520.641	0.637675	4.77604e-14	4.57112e-12
ENSMUST00000192355.5,Map4k4-006,protein_coding,ENSMUSG00000026074.14,protein_coding	1111.55	0.414494	5.41854e-14	5.17177e-12
ENSMUST00000203220.2,Hnrnpa2b1-007,protein_coding,ENSMUSG00000004980.16,protein_coding	34626.9	-0.544173	5.45806e-14	5.19796e-12
ENSMUST00000107808.2,Tomm5-003,protein_coding,ENSMUSG00000078713.8,protein_coding	983.946	0.583911	5.62875e-14	5.34868e-12
ENSMUST00000032157.8,Gxylt2-001,protein_coding,ENSMUSG00000030074.9,protein_coding	1799.82	-0.512916	5.76192e-14	5.46316e-12
ENSMUST00000036418.9,Ciart-001,protein_coding,ENSMUSG00000038550.10,protein_coding	1819.78	0.758971	5.87409e-14	5.55728e-12
ENSMUST00000203653.2,Wdr19-001,protein_coding,ENSMUSG00000037890.13,protein_coding	1183.93	-0.502689	5.9815e-14	5.64648e-12
ENSMUST00000107771.11,Ruvbl2-002,protein_coding,ENSMUSG00000003868.14,protein_coding	26275.2	0.321532	6.32417e-14	5.9569e-12
ENSMUST00000168747.2,Atp10a-001,protein_coding,ENSMUSG00000025324.8,protein_coding	3487.72	0.37507	6.51962e-14	6.12759e-12
ENSMUST00000107032.2,Arhgef17-001,protein_coding,ENSMUSG00000032875.8,protein_coding	9069.98	-0.252201	6.64522e-14	6.23203e-12
ENSMUST00000162049.1,Slc4a8-002,protein_coding,ENSMUSG00000023032.12,protein_coding	674.159	-0.465172	6.76707e-14	6.3325e-12
ENSMUST00000117179.8,Fgfr1-002,protein_coding,ENSMUSG00000031565.18,protein_coding	5902.24	0.369669	6.8776e-14	6.42198e-12
ENSMUST00000015796.8,Steap1-001,protein_coding,ENSMUSG00000015652.9,protein_coding	6799.5	0.594406	7.09549e-14	6.61109e-12
ENSMUST00000093157.12,Ap1g1-001,protein_coding,ENSMUSG00000031731.16,protein_coding	10148.8	-0.367145	7.46597e-14	6.94126e-12
ENSMUST00000114151.9,Immt-004,protein_coding,ENSMUSG00000052337.15,protein_coding	12949.8	-0.423573	7.73864e-14	7.17601e-12
ENSMUST00000110840.7,Dcun1d2-003,protein_coding,ENSMUSG00000038506.13,protein_coding	611.623	-0.614473	7.75181e-14	7.17601e-12
ENSMUST00000113535.8,Fip1l1-004,protein_coding,ENSMUSG00000029227.15,protein_coding	11768	0.348215	7.95989e-14	7.33707e-12
ENSMUST00000045356.7,Rpl37-201,protein_coding,ENSMUSG00000041841.7,protein_coding	58415	0.195725	7.95263e-14	7.33707e-12
ENSMUST00000146021.7,Epb41-004,processed_transcript,ENSMUSG00000028906.16,protein_coding	8778.59	0.561946	8.68275e-14	7.98628e-12
ENSMUST00000108838.3,Pcbp2-203,protein_coding,ENSMUSG00000056851.13,protein_coding	39916.5	0.314366	8.70745e-14	7.99192e-12
ENSMUST00000210576.1,Tnpo2-005,retained_intron,ENSMUSG00000031691.14,protein_coding	4128.74	0.33683	8.83954e-14	8.09589e-12
ENSMUST00000017981.9,Nkiras2-001,protein_coding,ENSMUSG00000017837.12,protein_coding	4525.15	0.342599	8.86203e-14	8.09925e-12
ENSMUST00000025906.10,Esrra-001,protein_coding,ENSMUSG00000024955.13,protein_coding	3513.39	-0.277855	8.91501e-14	8.13041e-12
ENSMUST00000028004.10,Aldh9a1-001,protein_coding,ENSMUSG00000026687.14,protein_coding	9782.57	0.296135	8.95188e-14	8.14678e-12
ENSMUST00000078945.11,Grsf1-001,protein_coding,ENSMUSG00000044221.14,protein_coding	22915.4	0.193883	9.00463e-14	8.1775e-12
ENSMUST00000008733.14,Dnajb6-001,protein_coding,ENSMUSG00000029131.14,protein_coding	10555	0.326144	9.21325e-14	8.34933e-12
ENSMUST00000031255.14,Agpat9-002,protein_coding,ENSMUSG00000029314.14,protein_coding	1275.67	0.760783	9.31521e-14	8.42401e-12
ENSMUST00000154546.7,Aars-003,retained_intron,ENSMUSG00000031960.14,protein_coding	2558.36	0.336814	9.38211e-14	8.46672e-12
ENSMUST00000065504.15,Anxa7-201,protein_coding,ENSMUSG00000021814.16,protein_coding	11316.5	0.361426	9.54716e-14	8.59764e-12
ENSMUST00000110648.7,Trp53bp1-001,protein_coding,ENSMUSG00000043909.16,protein_coding	3186.87	-0.382001	9.59922e-14	8.62104e-12
ENSMUST00000114434.8,Hoxa3-001,protein_coding,ENSMUSG00000079560.13,protein_coding	1196.79	-0.44634	9.63093e-14	8.62104e-12
ENSMUST00000075995.6,Cand2-001,protein_coding,ENSMUSG00000030319.8,protein_coding	4353.15	-0.474662	9.63323e-14	8.62104e-12
ENSMUST00000020171.11,Ctgf-001,protein_coding,ENSMUSG00000019997.11,protein_coding	16690.5	-0.343924	9.81157e-14	8.76243e-12
ENSMUST00000069817.14,Prrc2b-003,protein_coding,ENSMUSG00000039262.16,protein_coding	29337.3	-0.17766	1.03941e-13	9.26341e-12
ENSMUST00000058943.7,Ankrd34a-001,protein_coding,ENSMUSG00000049097.9,protein_coding	497.39	-0.604185	1.0487e-13	9.32695e-12
ENSMUST00000167377.2,Iqgap1-001,protein_coding,ENSMUSG00000030536.10,protein_coding	84606.8	0.275496	1.08193e-13	9.6026e-12
ENSMUST00000113755.7,Odf2-008,protein_coding,ENSMUSG00000026790.19,protein_coding	826.722	0.579309	1.08871e-13	9.64289e-12
ENSMUST00000113444.7,Agfg1-004,protein_coding,ENSMUSG00000026159.13,protein_coding	5402.61	0.238435	1.10152e-13	9.73634e-12
ENSMUST00000211733.1,2900026A02Rik-003,protein_coding,ENSMUSG00000051339.10,protein_coding	7389.09	-0.318949	1.1038e-13	9.73655e-12
ENSMUST00000070257.13,Ascc2-001,protein_coding,ENSMUSG00000020412.16,protein_coding	10078.8	0.494527	1.11663e-13	9.82957e-12
ENSMUST00000040381.14,Ncoa5-001,protein_coding,ENSMUSG00000039804.15,protein_coding	5442.04	0.415288	1.13756e-13	9.99335e-12
ENSMUST00000123781.7,Stk39-002,retained_intron,ENSMUSG00000027030.15,protein_coding	1003.17	1.02026	1.15104e-13	1.0073e-11
ENSMUST00000017188.13,Serpinb6a-002,protein_coding,ENSMUSG00000060147.15,protein_coding	2987.7	0.625815	1.15131e-13	1.0073e-11
ENSMUST00000204598.2,Kcmf1-002,protein_coding,ENSMUSG00000055239.10,protein_coding	13387.6	0.395224	1.20574e-13	1.05278e-11
ENSMUST00000167415.7,Gt(ROSA)26Sor-004,antisense,ENSMUSG00000086429.9,antisense	202.691	0.83171	1.27087e-13	1.10657e-11
ENSMUST00000189896.1,Cdv3-002,protein_coding,ENSMUSG00000032803.15,protein_coding	3085.4	0.309406	1.27248e-13	1.10657e-11
ENSMUST00000040312.6,Trib3-001,protein_coding,ENSMUSG00000032715.9,protein_coding	30427.7	0.748811	1.29585e-13	1.12462e-11
ENSMUST00000000312.11,Cdh1-001,protein_coding,ENSMUSG00000000303.12,protein_coding	2739.53	0.517888	1.37244e-13	1.1887e-11
ENSMUST00000027752.14,Lamc1-001,protein_coding,ENSMUSG00000026478.14,protein_coding	43663.8	0.3439	1.42729e-13	1.23371e-11
ENSMUST00000107734.9,Kat7-001,protein_coding,ENSMUSG00000038909.16,protein_coding	17799.1	0.31615	1.43611e-13	1.23885e-11
ENSMUST00000153655.7,Zmynd8-013,protein_coding,ENSMUSG00000039671.18,protein_coding	1064.72	0.724015	1.44089e-13	1.24049e-11
ENSMUST00000001920.12,Aif1l-001,protein_coding,ENSMUSG00000001864.13,protein_coding	2682.64	-0.443556	1.45037e-13	1.24616e-11
ENSMUST00000093107.11,P4ha2-001,protein_coding,ENSMUSG00000018906.14,protein_coding	3712.89	0.600306	1.48189e-13	1.27071e-11
ENSMUST00000047144.12,5031439G07Rik-001,protein_coding,ENSMUSG00000036046.14,protein_coding	4459.29	-0.35015	1.59738e-13	1.36702e-11
ENSMUST00000113865.4,Rbpj-002,protein_coding,ENSMUSG00000039191.12,protein_coding	15009.1	0.508607	1.63804e-13	1.39903e-11
ENSMUST00000030357.14,Ndc1-003,nonsense_mediated_decay,ENSMUSG00000028614.14,protein_coding	3287.47	0.597744	1.64602e-13	1.40306e-11
ENSMUST00000045743.12,Prkab2-001,protein_coding,ENSMUSG00000038205.12,protein_coding	4519.71	-0.291394	1.66733e-13	1.41734e-11
ENSMUST00000032949.13,Coro1a-001,protein_coding,ENSMUSG00000030707.15,protein_coding	223.018	-0.759028	1.66936e-13	1.41734e-11
ENSMUST00000072119.14,Ccnb1-001,protein_coding,ENSMUSG00000041431.16,protein_coding	28600.3	-0.152387	1.8049e-13	1.52941e-11
ENSMUST00000109087.7,Gnas-201,protein_coding,ENSMUSG00000027523.19,protein_coding	126066	0.223919	1.83619e-13	1.55286e-11
ENSMUST00000062677.11,Tmem11-001,protein_coding,ENSMUSG00000043284.12,protein_coding	6019.13	0.356315	1.85168e-13	1.56289e-11
ENSMUST00000182944.7,Birc6-003,protein_coding,ENSMUSG00000024073.14,protein_coding	8663.9	-0.425596	1.86027e-13	1.56707e-11
ENSMUST00000113820.8,Arpc2-001,protein_coding,ENSMUSG00000006304.14,protein_coding	24578.4	0.272446	1.8843e-13	1.58421e-11
ENSMUST00000111861.3,Pdcd6ip-002,protein_coding,ENSMUSG00000032504.15,protein_coding	15823.4	0.258005	1.89265e-13	1.58813e-11
ENSMUST00000023362.14,Ntan1-001,protein_coding,ENSMUSG00000022681.14,protein_coding	2940.28	0.304628	1.92781e-13	1.61448e-11
ENSMUST00000077220.13,Gtpbp6-001,protein_coding,ENSMUSG00000033434.15,protein_coding	3303.36	0.429654	1.94215e-13	1.62334e-11
ENSMUST00000197859.4,Ube2d3-001,protein_coding,ENSMUSG00000078578.9,protein_coding	1936.3	-0.407036	1.98096e-13	1.65256e-11
ENSMUST00000051209.10,Peg3-001,protein_coding,ENSMUSG00000002265.16,protein_coding	1798.11	-0.620322	2.01624e-13	1.67874e-11
ENSMUST00000177083.7,Asap1-005,protein_coding,ENSMUSG00000022377.16,protein_coding	4971.12	0.601932	2.0965e-13	1.74161e-11
ENSMUST00000024988.14,C3-001,protein_coding,ENSMUSG00000024164.15,protein_coding	168.29	-0.945075	2.09984e-13	1.74161e-11
ENSMUST00000142734.7,Lgals3-001,protein_coding,ENSMUSG00000050335.16,protein_coding	1894.38	0.512601	2.11245e-13	1.7487e-11
ENSMUST00000109605.3,Atf4-201,protein_coding,ENSMUSG00000042406.7,protein_coding	117277	0.384021	2.24718e-13	1.85666e-11
ENSMUST00000047040.3,Prkcdbp-001,protein_coding,ENSMUSG00000037060.3,protein_coding	4446.25	0.386586	2.28747e-13	1.88633e-11
ENSMUST00000046206.3,Rprd1a-201,protein_coding,ENSMUSG00000040446.3,protein_coding	4294.73	-0.373403	2.3215e-13	1.91073e-11
ENSMUST00000162022.7,Glis3-001,protein_coding,ENSMUSG00000052942.13,protein_coding	2094.3	-0.325795	2.33636e-13	1.91929e-11
ENSMUST00000042105.10,Ppp1r15a-001,protein_coding,ENSMUSG00000040435.12,protein_coding	13470.7	0.905662	2.37844e-13	1.95014e-11
ENSMUST00000134244.1,Cxcl12-004,retained_intron,ENSMUSG00000061353.11,protein_coding	597.369	-0.816889	2.38352e-13	1.95059e-11
ENSMUST00000053177.13,Wdfy3-001,protein_coding,ENSMUSG00000043940.15,protein_coding	10873.3	-0.2475	2.4985e-13	2.04081e-11
ENSMUST00000195382.1,Gm38357-001,TEC,ENSMUSG00000103313.1,TEC	487.815	-0.643	2.73504e-13	2.22978e-11
ENSMUST00000105680.8,Rere-003,protein_coding,ENSMUSG00000039852.16,protein_coding	2902.73	-0.75356	2.84458e-13	2.3147e-11
ENSMUST00000071698.12,Erlin1-201,protein_coding,ENSMUSG00000025198.16,protein_coding	5305.84	0.888724	2.9718e-13	2.41367e-11
ENSMUST00000061767.4,Crebzf-001,protein_coding,ENSMUSG00000051451.6,protein_coding	3933.6	-0.541427	2.98307e-13	2.41825e-11
ENSMUST00000070949.4,Prelid2-201,protein_coding,ENSMUSG00000056671.6,protein_coding	816.658	0.527307	3.18432e-13	2.57655e-11
ENSMUST00000102727.2,Anxa6-002,protein_coding,ENSMUSG00000018340.13,protein_coding	8978	-0.341112	3.19867e-13	2.5833e-11
ENSMUST00000113485.8,Sf1-012,nonsense_mediated_decay,ENSMUSG00000024949.17,protein_coding	18798.1	0.248911	3.51087e-13	2.83013e-11
ENSMUST00000117597.1,Fbxo7-002,protein_coding,ENSMUSG00000001786.14,protein_coding	1507.52	0.423694	3.73522e-13	3.00535e-11
ENSMUST00000093357.11,Wdr83-001,protein_coding,ENSMUSG00000005150.16,protein_coding	1755.49	0.37456	3.78576e-13	3.04033e-11
ENSMUST00000001809.14,Pabpc1-001,protein_coding,ENSMUSG00000022283.14,protein_coding	388167	0.245145	3.80812e-13	3.05259e-11
ENSMUST00000063339.13,Rarg-002,protein_coding,ENSMUSG00000001288.14,protein_coding	7205.61	0.295132	4.15073e-13	3.32105e-11
ENSMUST00000072357.13,Hk1-201,protein_coding,ENSMUSG00000037012.18,protein_coding	14622.1	0.272988	4.22758e-13	3.37626e-11
ENSMUST00000138703.7,Pfkp-001,protein_coding,ENSMUSG00000021196.13,protein_coding	4371.57	0.407682	4.23724e-13	3.3777e-11
ENSMUST00000155579.7,Sertad4-001,protein_coding,ENSMUSG00000016262.14,protein_coding	965.643	-0.512187	4.27394e-13	3.40067e-11
ENSMUST00000043726.7,Angptl6-001,protein_coding,ENSMUSG00000038742.7,protein_coding	1164.84	0.948859	4.28544e-13	3.40352e-11
ENSMUST00000152441.1,Rpl35-003,processed_transcript,ENSMUSG00000062997.6,protein_coding	32475.4	0.322776	4.5005e-13	3.56774e-11
ENSMUST00000036126.5,Parp2-201,protein_coding,ENSMUSG00000036023.5,protein_coding	4834.53	0.244483	4.56311e-13	3.61073e-11
ENSMUST00000072837.6,Foxk1-001,protein_coding,ENSMUSG00000056493.9,protein_coding	11719	0.286248	4.62432e-13	3.65245e-11
ENSMUST00000028062.7,Vim-001,protein_coding,ENSMUSG00000026728.9,protein_coding	262746	0.368895	4.86357e-13	3.83438e-11
ENSMUST00000182432.1,Pdlim1-003,protein_coding,ENSMUSG00000055044.12,protein_coding	8266.56	0.332991	4.90369e-13	3.85894e-11
ENSMUST00000030296.8,Txndc12-001,protein_coding,ENSMUSG00000028567.8,protein_coding	6833.76	0.33014	4.98442e-13	3.91532e-11
ENSMUST00000084325.9,B4galt2-004,nonsense_mediated_decay,ENSMUSG00000028541.14,protein_coding	665.401	-0.565556	5.00707e-13	3.91884e-11
ENSMUST00000058997.13,Zbtb7c-201,protein_coding,ENSMUSG00000044646.14,protein_coding	1401.51	0.422257	5.00711e-13	3.91884e-11
ENSMUST00000200373.4,Gatad2b-005,retained_intron,ENSMUSG00000042390.9,protein_coding	133.613	1.07817	5.39073e-13	4.21142e-11
ENSMUST00000128326.7,Phldb1-005,protein_coding,ENSMUSG00000048537.16,protein_coding	2821.8	0.377174	5.50576e-13	4.2935e-11
ENSMUST00000058762.14,Pam-001,protein_coding,ENSMUSG00000026335.16,protein_coding	2736.98	-0.624696	5.77451e-13	4.49493e-11
ENSMUST00000161712.7,Alkbh1-002,nonsense_mediated_decay,ENSMUSG00000079036.10,protein_coding	824.203	0.774451	5.91383e-13	4.59507e-11
ENSMUST00000023779.6,Nr4a1-201,protein_coding,ENSMUSG00000023034.6,protein_coding	2674.07	-0.335816	6.0008e-13	4.65424e-11
ENSMUST00000068439.12,Pdlim1-001,protein_coding,ENSMUSG00000055044.12,protein_coding	8350.7	0.299278	6.38184e-13	4.94087e-11
ENSMUST00000167498.1,Gm6548-001,processed_pseudogene,ENSMUSG00000091549.1,processed_pseudogene	499.844	-0.527411	6.79378e-13	5.25036e-11
ENSMUST00000160272.7,Pard3-002,protein_coding,ENSMUSG00000025812.17,protein_coding	3316.32	0.393646	7.24148e-13	5.58632e-11
ENSMUST00000042334.14,Rpl10a-001,protein_coding,ENSMUSG00000037805.14,protein_coding	74060	0.353057	7.25703e-13	5.5883e-11
ENSMUST00000133514.7,Aldoa-006,protein_coding,ENSMUSG00000030695.14,protein_coding	240.925	1.2592	7.48428e-13	5.753e-11
ENSMUST00000026625.5,Clybl-201,protein_coding,ENSMUSG00000025545.9,protein_coding	1297.59	0.423118	7.93564e-13	6.08909e-11
ENSMUST00000079949.12,Ewsr1-002,protein_coding,ENSMUSG00000009079.16,protein_coding	9396.91	0.452477	8.54307e-13	6.5435e-11
ENSMUST00000127939.1,Rnf114-003,nonsense_mediated_decay,ENSMUSG00000006418.17,protein_coding	4627.21	0.375313	8.57111e-13	6.55332e-11
ENSMUST00000149835.1,Arl6ip4-002,protein_coding,ENSMUSG00000029404.15,protein_coding	251.93	0.740436	8.64798e-13	6.60037e-11
ENSMUST00000085614.5,Usp12-001,protein_coding,ENSMUSG00000029640.17,protein_coding	8655.66	-0.401672	8.84876e-13	6.74166e-11
ENSMUST00000034206.5,Bbs2-001,protein_coding,ENSMUSG00000031755.6,protein_coding	1238.59	0.387585	8.89901e-13	6.76797e-11
ENSMUST00000100461.6,Smurf1-003,protein_coding,ENSMUSG00000038780.14,protein_coding	3996.75	0.547174	8.94063e-13	6.78763e-11
ENSMUST00000214037.1,RP23-320D23.6-001,TEC,ENSMUSG00000111394.1,TEC	4808.17	-0.294898	8.99506e-13	6.80494e-11
ENSMUST00000116403.8,Hnrnpk-001,protein_coding,ENSMUSG00000021546.17,protein_coding	4706.75	-0.459049	8.98641e-13	6.80494e-11
ENSMUST00000102774.10,Sqstm1-001,protein_coding,ENSMUSG00000015837.15,protein_coding	76978.9	0.519123	9.02069e-13	6.81236e-11
ENSMUST00000085708.2,Stat2-201,protein_coding,ENSMUSG00000040033.15,protein_coding	3323.48	0.368457	9.20308e-13	6.93793e-11
ENSMUST00000163382.1,St13-003,protein_coding,ENSMUSG00000022403.14,protein_coding	1119.82	0.446154	9.24097e-13	6.95431e-11
ENSMUST00000054254.11,Proser2-002,protein_coding,ENSMUSG00000045319.13,protein_coding	596.892	0.545852	9.34886e-13	7.02323e-11
ENSMUST00000105683.8,Car6-002,protein_coding,ENSMUSG00000028972.11,protein_coding	673.341	1.18415	9.36662e-13	7.02431e-11
ENSMUST00000039694.11,Stard3nl-001,protein_coding,ENSMUSG00000003062.12,protein_coding	3809.39	0.450063	9.71901e-13	7.27591e-11
ENSMUST00000020927.8,Hs1bp3-201,protein_coding,ENSMUSG00000020605.8,protein_coding	4446.88	0.247214	1.00394e-12	7.50273e-11
ENSMUST00000110615.7,Serf2-003,protein_coding,ENSMUSG00000074884.12,protein_coding	405.645	0.813352	1.03085e-12	7.69045e-11
ENSMUST00000151790.1,G3bp1-002,processed_transcript,ENSMUSG00000018583.5,protein_coding	721.202	0.556172	1.04402e-12	7.77527e-11
ENSMUST00000021738.8,Gpr137b-201,protein_coding,ENSMUSG00000021306.10,protein_coding	4358.31	0.339058	1.05096e-12	7.81342e-11
ENSMUST00000076859.11,Plk3-001,protein_coding,ENSMUSG00000028680.14,protein_coding	5108.42	0.468512	1.09336e-12	8.11238e-11
ENSMUST00000174387.1,Usp3-011,protein_coding,ENSMUSG00000032376.12,protein_coding	1431.48	0.540412	1.09494e-12	8.11238e-11
ENSMUST00000058550.14,Ccni-001,protein_coding,ENSMUSG00000063015.12,protein_coding	29192.2	0.351074	1.11888e-12	8.27355e-11
ENSMUST00000204188.2,Hnrnpa2b1-005,protein_coding,ENSMUSG00000004980.16,protein_coding	13735.8	0.452089	1.12054e-12	8.27355e-11
ENSMUST00000133808.1,C330006A16Rik-001,lincRNA,ENSMUSG00000087679.2,lincRNA	6387.56	0.295798	1.12685e-12	8.30591e-11
ENSMUST00000107042.8,Fam168a-001,protein_coding,ENSMUSG00000029461.17,protein_coding	6281.85	-0.449158	1.14833e-12	8.44974e-11
ENSMUST00000161576.7,Herpud1-001,protein_coding,ENSMUSG00000031770.16,protein_coding	9872.49	0.538155	1.15592e-12	8.49108e-11
ENSMUST00000169681.1,Eif4b-201,protein_coding,ENSMUSG00000058655.8,protein_coding	163228	0.276322	1.22315e-12	8.96965e-11
ENSMUST00000185641.6,Atp5g2-001,protein_coding,ENSMUSG00000062683.11,protein_coding	31362.5	0.292351	1.25517e-12	9.18876e-11
ENSMUST00000021120.5,Trim47-002,protein_coding,ENSMUSG00000020773.11,protein_coding	2017.63	0.488335	1.26373e-12	9.23575e-11
ENSMUST00000212981.1,Nudt21-003,protein_coding,ENSMUSG00000031754.10,protein_coding	8838.1	0.299077	1.40346e-12	1.02396e-10
ENSMUST00000154269.6,Pter-003,protein_coding,ENSMUSG00000026730.12,protein_coding	598.409	0.478551	1.4093e-12	1.02647e-10
ENSMUST00000166811.8,Ncam1-002,protein_coding,ENSMUSG00000039542.16,protein_coding	1712.19	0.489384	1.43018e-12	1.03993e-10
ENSMUST00000049389.10,Zdhhc2-001,protein_coding,ENSMUSG00000039470.15,protein_coding	1723.44	0.343271	1.4364e-12	1.04269e-10
ENSMUST00000112028.9,Erlin1-001,protein_coding,ENSMUSG00000025198.16,protein_coding	6867.27	0.564966	1.44731e-12	1.04884e-10
ENSMUST00000058096.13,Whsc1-002,protein_coding,ENSMUSG00000057406.16,protein_coding	13425.8	0.413159	1.49484e-12	1.08146e-10
ENSMUST00000042498.13,Hdlbp-003,protein_coding,ENSMUSG00000034088.15,protein_coding	89205.2	0.233206	1.53422e-12	1.10809e-10
ENSMUST00000000287.8,Scpep1-001,protein_coding,ENSMUSG00000000278.10,protein_coding	30367.2	0.545436	1.59192e-12	1.14783e-10
ENSMUST00000171654.7,Thsd4-201,protein_coding,ENSMUSG00000032289.15,protein_coding	395.315	0.853119	1.62944e-12	1.17292e-10
ENSMUST00000124780.7,Depdc5-005,nonsense_mediated_decay,ENSMUSG00000037426.17,protein_coding	36.4409	1.21423	1.67842e-12	1.20616e-10
ENSMUST00000114513.8,Gls-002,protein_coding,ENSMUSG00000026103.14,protein_coding	7997.13	0.361374	1.6831e-12	1.20751e-10
ENSMUST00000026649.13,Syngr2-001,protein_coding,ENSMUSG00000048277.15,protein_coding	12884.9	-0.301451	1.68594e-12	1.20754e-10
ENSMUST00000038377.7,Btg1-201,protein_coding,ENSMUSG00000036478.7,protein_coding	11048.6	0.340515	1.70535e-12	1.21941e-10
ENSMUST00000022849.5,Tars-201,protein_coding,ENSMUSG00000022241.5,protein_coding	54623.3	0.342941	1.72723e-12	1.23301e-10
ENSMUST00000071044.12,Capg-003,protein_coding,ENSMUSG00000056737.14,protein_coding	5511.37	0.4429	1.76603e-12	1.25862e-10
ENSMUST00000049461.6,Cars2-001,protein_coding,ENSMUSG00000056228.10,protein_coding	787.066	-0.660514	1.78034e-12	1.26672e-10
ENSMUST00000122044.7,Csnk1e-002,protein_coding,ENSMUSG00000022433.18,protein_coding	1723.2	-0.39947	1.81705e-12	1.2907e-10
ENSMUST00000147884.1,Txndc11-004,nonsense_mediated_decay,ENSMUSG00000022498.16,protein_coding	278.901	0.7429	1.90983e-12	1.35438e-10
ENSMUST00000030269.13,Slc6a9-001,protein_coding,ENSMUSG00000028542.17,protein_coding	4429.53	0.646249	1.91859e-12	1.35835e-10
ENSMUST00000020957.12,Adi1-001,protein_coding,ENSMUSG00000020629.12,protein_coding	7283.98	0.326315	1.99373e-12	1.40923e-10
ENSMUST00000075418.14,Stard5-001,protein_coding,ENSMUSG00000046027.17,protein_coding	2877.02	0.883883	2.01374e-12	1.42104e-10
ENSMUST00000030398.9,Slc2a1-001,protein_coding,ENSMUSG00000028645.11,protein_coding	11525.7	0.39691	2.10568e-12	1.48349e-10
ENSMUST00000156314.7,Rnf20-002,protein_coding,ENSMUSG00000028309.14,protein_coding	641.888	-0.614599	2.13919e-12	1.50463e-10
ENSMUST00000090381.10,Exoc4-004,protein_coding,ENSMUSG00000029763.17,protein_coding	470.04	0.640899	2.21412e-12	1.55479e-10
ENSMUST00000034245.15,Usb1-001,protein_coding,ENSMUSG00000031792.15,protein_coding	4136.73	0.307396	2.27467e-12	1.59471e-10
ENSMUST00000043517.7,Pvr-001,protein_coding,ENSMUSG00000040511.14,protein_coding	5955.12	0.410769	2.29625e-12	1.60722e-10
ENSMUST00000034375.10,Dus2-001,protein_coding,ENSMUSG00000031901.12,protein_coding	1579.34	0.509017	2.33904e-12	1.63452e-10
ENSMUST00000196695.4,Fubp1-008,protein_coding,ENSMUSG00000028034.15,protein_coding	13341	0.350005	2.37866e-12	1.65951e-10
ENSMUST00000045288.13,Tgfb2-001,protein_coding,ENSMUSG00000039239.14,protein_coding	570.531	-0.600967	2.47065e-12	1.7209e-10
ENSMUST00000087865.3,Ybx3-001,protein_coding,ENSMUSG00000030189.15,protein_coding	99258.5	0.311921	2.49685e-12	1.73634e-10
ENSMUST00000033939.12,Ikbkb-001,protein_coding,ENSMUSG00000031537.15,protein_coding	4871.3	-0.269148	2.53049e-12	1.7569e-10
ENSMUST00000110388.8,Gphn-202,protein_coding,ENSMUSG00000047454.11,protein_coding	3016.5	0.273541	2.6079e-12	1.80772e-10
ENSMUST00000109161.2,Zfp64-003,protein_coding,ENSMUSG00000027551.15,protein_coding	1025.65	0.564598	2.65099e-12	1.83464e-10
ENSMUST00000108588.7,Dlg4-001,protein_coding,ENSMUSG00000020886.16,protein_coding	4311.22	0.377732	2.69834e-12	1.86441e-10
ENSMUST00000070191.9,Cebpg-002,protein_coding,ENSMUSG00000056216.9,protein_coding	746.204	0.645797	2.73409e-12	1.88609e-10
ENSMUST00000073466.12,Cryzl1-001,protein_coding,ENSMUSG00000058240.13,protein_coding	4162.56	0.653734	2.90564e-12	2.00122e-10
ENSMUST00000212276.1,2900026A02Rik-004,protein_coding,ENSMUSG00000051339.10,protein_coding	136.507	-1.21235	2.91241e-12	2.00268e-10
ENSMUST00000019220.15,Strn4-001,protein_coding,ENSMUSG00000030374.15,protein_coding	1788.98	0.484463	2.9349e-12	2.01382e-10
ENSMUST00000045004.9,Dopey2-201,protein_coding,ENSMUSG00000022946.8,protein_coding	2987.34	0.295803	2.93796e-12	2.01382e-10
ENSMUST00000034588.8,Apoa1-001,protein_coding,ENSMUSG00000032083.8,protein_coding	49.5929	-1.2049	2.95776e-12	2.02416e-10
ENSMUST00000161250.7,Tmbim6-003,protein_coding,ENSMUSG00000023010.14,protein_coding	1533.92	0.815468	2.97961e-12	2.03588e-10
ENSMUST00000034215.7,Mt1-001,protein_coding,ENSMUSG00000031765.8,protein_coding	4342.95	0.308867	3.03e-12	2.06703e-10
ENSMUST00000015712.14,Lpl-001,protein_coding,ENSMUSG00000015568.16,protein_coding	11811.7	0.365228	3.24488e-12	2.21011e-10
ENSMUST00000042729.15,Npnt-002,protein_coding,ENSMUSG00000040998.18,protein_coding	3508.57	-0.636551	3.25448e-12	2.21315e-10
ENSMUST00000120539.7,Lmo4-001,protein_coding,ENSMUSG00000028266.17,protein_coding	12732.2	0.393985	3.27548e-12	2.22392e-10
ENSMUST00000077159.7,Mical3-001,protein_coding,ENSMUSG00000051586.16,protein_coding	1288.97	0.432246	3.2809e-12	2.22409e-10
ENSMUST00000111230.7,Tagln2-001,protein_coding,ENSMUSG00000026547.15,protein_coding	84450.1	0.311166	3.33635e-12	2.25812e-10
ENSMUST00000212270.1,Slc38a7-004,protein_coding,ENSMUSG00000036534.6,protein_coding	6003.14	0.566291	3.62067e-12	2.44671e-10
ENSMUST00000105410.9,Slc19a1-003,protein_coding,ENSMUSG00000001436.15,protein_coding	5600.44	0.328042	3.79663e-12	2.56159e-10
ENSMUST00000116376.8,Sh3bp5l-201,protein_coding,ENSMUSG00000013646.17,protein_coding	969.506	-0.406067	3.81363e-12	2.56904e-10
ENSMUST00000112198.2,Kdm5b-003,protein_coding,ENSMUSG00000042207.17,protein_coding	4174.52	0.394992	3.82106e-12	2.57002e-10
ENSMUST00000000394.13,Tbrg4-007,protein_coding,ENSMUSG00000000384.15,protein_coding	10097.6	0.273959	3.90505e-12	2.62242e-10
ENSMUST00000026991.15,Faf2-006,protein_coding,ENSMUSG00000025873.15,protein_coding	3722.02	0.376646	3.93477e-12	2.63825e-10
ENSMUST00000124954.1,Got1-003,processed_transcript,ENSMUSG00000025190.13,protein_coding	73.6102	1.06863	4.12754e-12	2.7632e-10
ENSMUST00000029663.10,Aimp1-001,protein_coding,ENSMUSG00000028029.10,protein_coding	9026.34	0.216327	4.30474e-12	2.87736e-10
ENSMUST00000035724.4,Akna-001,protein_coding,ENSMUSG00000039158.11,protein_coding	2326.37	0.821562	4.59068e-12	3.06373e-10
ENSMUST00000025866.13,Vldlr-005,nonsense_mediated_decay,ENSMUSG00000024924.14,protein_coding	2601.45	0.775655	4.70174e-12	3.13299e-10
ENSMUST00000087328.3,Hspa1a-001,protein_coding,ENSMUSG00000091971.3,protein_coding	1847.07	-0.312793	4.80992e-12	3.20012e-10
ENSMUST00000028780.3,Chac1-001,protein_coding,ENSMUSG00000027313.3,protein_coding	14342.5	0.557244	4.85444e-12	3.21979e-10
ENSMUST00000109767.8,Trmt1-002,protein_coding,ENSMUSG00000001909.15,protein_coding	8233.45	0.384508	4.8483e-12	3.21979e-10
ENSMUST00000138858.7,Aldh1l2-003,retained_intron,ENSMUSG00000020256.14,protein_coding	243.698	1.22596	4.90974e-12	3.25146e-10
ENSMUST00000206577.1,Atxn2l-005,protein_coding,ENSMUSG00000032637.15,protein_coding	17888.9	0.390564	4.97218e-12	3.28775e-10
ENSMUST00000107229.1,Pip5k1a-005,processed_transcript,ENSMUSG00000028126.16,protein_coding	507.672	0.661234	5.10281e-12	3.36895e-10
ENSMUST00000070681.6,Gid4-001,protein_coding,ENSMUSG00000018415.14,protein_coding	6207.1	0.332082	5.17064e-12	3.4085e-10
ENSMUST00000054865.12,Cfap69-001,protein_coding,ENSMUSG00000040473.15,protein_coding	32.3436	-1.28728	5.23389e-12	3.44493e-10
ENSMUST00000028949.15,Nsfl1c-002,protein_coding,ENSMUSG00000027455.16,protein_coding	6347.62	0.34076	5.2877e-12	3.47503e-10
ENSMUST00000202622.3,Eif4h-001,protein_coding,ENSMUSG00000040731.13,protein_coding	23669.6	-0.34765	5.41006e-12	3.55002e-10
ENSMUST00000016530.13,Mpped2-002,protein_coding,ENSMUSG00000016386.15,protein_coding	585.272	0.516505	5.4923e-12	3.5985e-10
ENSMUST00000123194.7,Nrf1-008,protein_coding,ENSMUSG00000058440.14,protein_coding	271.343	0.931445	5.62454e-12	3.67954e-10
ENSMUST00000167110.7,Nfe2l1-202,protein_coding,ENSMUSG00000038615.17,protein_coding	13259.2	0.741519	5.66711e-12	3.70177e-10
ENSMUST00000105682.8,Rere-001,protein_coding,ENSMUSG00000039852.16,protein_coding	18011.8	0.371908	5.73861e-12	3.74279e-10
ENSMUST00000102741.7,Btf3l4-002,protein_coding,ENSMUSG00000028568.16,protein_coding	769.329	0.501646	5.82872e-12	3.79581e-10
ENSMUST00000173078.7,Otud4-001,protein_coding,ENSMUSG00000036990.13,protein_coding	7006.43	-0.539517	6.05471e-12	3.93702e-10
ENSMUST00000190679.6,Cnppd1-003,protein_coding,ENSMUSG00000033159.14,protein_coding	2513.38	0.424711	6.06665e-12	3.93884e-10
ENSMUST00000102922.9,Pold2-001,protein_coding,ENSMUSG00000020471.11,protein_coding	19662	0.279179	6.13397e-12	3.97655e-10
ENSMUST00000040532.11,Smim14-007,nonsense_mediated_decay,ENSMUSG00000037822.12,protein_coding	1302.01	0.540814	6.16793e-12	3.99255e-10
ENSMUST00000006103.8,Ctns-001,protein_coding,ENSMUSG00000005949.9,protein_coding	899.073	0.422988	6.20014e-12	4.00738e-10
ENSMUST00000054450.6,Pdcd2-001,protein_coding,ENSMUSG00000014771.12,protein_coding	4279.09	0.324158	6.26772e-12	4.04498e-10
ENSMUST00000016168.8,Lbp-001,protein_coding,ENSMUSG00000016024.9,protein_coding	285.502	0.786836	6.36239e-12	4.09993e-10
ENSMUST00000092736.10,Cacnb1-002,protein_coding,ENSMUSG00000020882.17,protein_coding	180.627	0.921751	6.51467e-12	4.19179e-10
ENSMUST00000081840.5,Rpl32-001,protein_coding,ENSMUSG00000057841.5,protein_coding	159249	0.305007	6.60176e-12	4.24148e-10
ENSMUST00000108661.7,Chd3-001,protein_coding,ENSMUSG00000018474.17,protein_coding	18814.4	-0.188985	6.61581e-12	4.24417e-10
ENSMUST00000177094.7,Gnb1-003,protein_coding,ENSMUSG00000029064.15,protein_coding	9079.55	0.401657	6.83868e-12	4.38062e-10
ENSMUST00000205870.1,Gpi1-011,nonsense_mediated_decay,ENSMUSG00000036427.5,protein_coding	9060.39	0.307922	7.00545e-12	4.47414e-10
ENSMUST00000034756.14,Anxa2-001,protein_coding,ENSMUSG00000032231.14,protein_coding	168354	0.337534	7.00391e-12	4.47414e-10
ENSMUST00000078804.11,Rpl35a-001,protein_coding,ENSMUSG00000060636.13,protein_coding	44009.8	0.265771	7.05642e-12	4.50001e-10
ENSMUST00000113498.8,Fbln2-001,protein_coding,ENSMUSG00000064080.12,protein_coding	143755	0.230538	7.08438e-12	4.51116e-10
ENSMUST00000027127.13,Sf3b1-001,protein_coding,ENSMUSG00000025982.13,protein_coding	33832.8	-0.335411	7.13928e-12	4.53271e-10
ENSMUST00000114608.2,Etl4-014,protein_coding,ENSMUSG00000036617.16,protein_coding	1010.58	0.640511	7.13504e-12	4.53271e-10
ENSMUST00000091263.11,Qsox2-002,protein_coding,ENSMUSG00000036327.18,protein_coding	2645.26	0.331495	7.22289e-12	4.57903e-10
ENSMUST00000189909.6,Zfas1-001,antisense,ENSMUSG00000074578.13,processed_transcript	3672.7	0.429442	7.30399e-12	4.62364e-10
ENSMUST00000091288.12,Prnp-001,protein_coding,ENSMUSG00000079037.9,protein_coding	6518.75	0.356647	7.32422e-12	4.62964e-10
ENSMUST00000034776.12,Cln6-001,protein_coding,ENSMUSG00000032245.12,protein_coding	2470.42	0.433909	7.39068e-12	4.6648e-10
ENSMUST00000097590.3,Lars-201,protein_coding,ENSMUSG00000024493.8,protein_coding	43404.5	0.338405	7.40998e-12	4.67013e-10
ENSMUST00000057793.10,Adnp-002,protein_coding,ENSMUSG00000051149.15,protein_coding	3533.56	-0.427037	7.56492e-12	4.76081e-10
ENSMUST00000172753.1,Hspa1b-001,protein_coding,ENSMUSG00000090877.3,protein_coding	6295.36	-0.357019	7.60627e-12	4.77985e-10
ENSMUST00000168900.2,Krtcap2-004,protein_coding,ENSMUSG00000042747.12,protein_coding	4760.45	0.287081	7.92399e-12	4.97225e-10
ENSMUST00000091752.3,Hist1h3c-001,protein_coding,ENSMUSG00000069310.3,protein_coding	798.541	0.471068	8.20222e-12	5.13934e-10
ENSMUST00000071982.6,Bmper-001,protein_coding,ENSMUSG00000031963.8,protein_coding	1245.72	-0.492476	8.22897e-12	5.14861e-10
ENSMUST00000050214.7,Akap8l-201,protein_coding,ENSMUSG00000002625.9,protein_coding	2857.83	0.394703	8.38007e-12	5.23554e-10
ENSMUST00000174070.7,Snx21-004,protein_coding,ENSMUSG00000050373.13,protein_coding	463.187	0.67566	8.66128e-12	5.40338e-10
ENSMUST00000082223.12,Rpl5-001,protein_coding,ENSMUSG00000058558.12,protein_coding	77334.2	0.215739	9.01186e-12	5.61396e-10
ENSMUST00000032427.14,Asun-001,protein_coding,ENSMUSG00000040250.14,protein_coding	8263.15	0.268757	9.09656e-12	5.65853e-10
ENSMUST00000026408.6,Gdf11-001,protein_coding,ENSMUSG00000025352.6,protein_coding	1535.68	-0.534501	9.18225e-12	5.7036e-10
ENSMUST00000054080.14,Fam60a-001,protein_coding,ENSMUSG00000039985.14,protein_coding	10801.2	0.306197	9.37612e-12	5.80726e-10
ENSMUST00000023807.6,Igfbp6-001,protein_coding,ENSMUSG00000023046.6,protein_coding	8742.15	0.338902	9.36855e-12	5.80726e-10
ENSMUST00000178691.1,Ubl4a-201,protein_coding,ENSMUSG00000015290.15,protein_coding	1789.85	0.402245	9.66637e-12	5.97843e-10
ENSMUST00000154131.1,Cdk9-004,nonsense_mediated_decay,ENSMUSG00000009555.16,protein_coding	81.5461	1.10529	9.69075e-12	5.98491e-10
ENSMUST00000125113.7,Samd4-004,protein_coding,ENSMUSG00000021838.16,protein_coding	345.769	0.888216	9.77885e-12	6.03067e-10
ENSMUST00000056919.8,Csnk2a2-001,protein_coding,ENSMUSG00000046707.9,protein_coding	3291.93	0.419912	9.81475e-12	6.04414e-10
ENSMUST00000111930.8,Osbpl6-002,protein_coding,ENSMUSG00000042359.18,protein_coding	806.3	0.528214	1.03437e-11	6.36077e-10
ENSMUST00000087689.4,Prune2-201,protein_coding,ENSMUSG00000039126.9,protein_coding	13289.5	0.552742	1.04289e-11	6.40402e-10
ENSMUST00000167624.1,Glo1-202,protein_coding,ENSMUSG00000024026.12,protein_coding	1481.38	0.581251	1.07563e-11	6.59566e-10
ENSMUST00000041124.12,Zfp704-001,protein_coding,ENSMUSG00000040209.12,protein_coding	2573.52	-0.504844	1.11136e-11	6.80506e-10
ENSMUST00000165766.8,Dnm2-001,protein_coding,ENSMUSG00000033335.17,protein_coding	2846.56	0.440331	1.11492e-11	6.81715e-10
ENSMUST00000025979.12,Aldh18a1-001,protein_coding,ENSMUSG00000025007.13,protein_coding	65640.4	0.401971	1.12514e-11	6.86988e-10
ENSMUST00000001412.16,Vps50-001,protein_coding,ENSMUSG00000001376.17,protein_coding	5000.67	-0.57596	1.16523e-11	7.10463e-10
ENSMUST00000066994.6,Zfp395-201,protein_coding,ENSMUSG00000034522.9,protein_coding	9444.94	0.277805	1.19463e-11	7.27359e-10
ENSMUST00000148752.7,Wdr11-004,nonsense_mediated_decay,ENSMUSG00000042055.13,protein_coding	28.9377	1.1561	1.20259e-11	7.31171e-10
ENSMUST00000026846.10,Tyms-001,protein_coding,ENSMUSG00000025747.12,protein_coding	3273.99	-0.413522	1.20658e-11	7.32558e-10
ENSMUST00000099084.8,Zmynd8-015,protein_coding,ENSMUSG00000039671.18,protein_coding	3420.89	0.586084	1.22352e-11	7.418e-10
ENSMUST00000057676.6,Ubald2-001,protein_coding,ENSMUSG00000050628.6,protein_coding	12087.4	0.314294	1.2385e-11	7.49824e-10
ENSMUST00000171530.7,Ifrd1-007,nonsense_mediated_decay,ENSMUSG00000001627.11,protein_coding	5936.67	0.209561	1.24187e-11	7.50808e-10
ENSMUST00000114657.8,Fmr1-006,protein_coding,ENSMUSG00000000838.17,protein_coding	2100.85	-0.854373	1.24879e-11	7.53933e-10
ENSMUST00000078432.4,Rpl28-002,protein_coding,ENSMUSG00000030432.12,protein_coding	26190.6	0.327194	1.26023e-11	7.59137e-10
ENSMUST00000021668.8,Npc2-201,protein_coding,ENSMUSG00000021242.8,protein_coding	25048.8	0.303675	1.26094e-11	7.59137e-10
ENSMUST00000107392.7,Anpep-001,protein_coding,ENSMUSG00000039062.15,protein_coding	6190.56	0.303286	1.26803e-11	7.62342e-10
ENSMUST00000017841.3,Ada-001,protein_coding,ENSMUSG00000017697.3,protein_coding	1117.96	-0.419932	1.27601e-11	7.66069e-10
ENSMUST00000107559.2,Mef2d-004,protein_coding,ENSMUSG00000001419.17,protein_coding	397.895	0.922409	1.29767e-11	7.77987e-10
ENSMUST00000176849.7,Hnrnpk-012,protein_coding,ENSMUSG00000021546.17,protein_coding	9513.25	0.300518	1.31545e-11	7.87553e-10
ENSMUST00000061568.8,Slc36a4-001,protein_coding,ENSMUSG00000043885.14,protein_coding	1910.47	-0.427423	1.3364e-11	7.98979e-10
ENSMUST00000107913.9,Tpm2-201,protein_coding,ENSMUSG00000028464.16,protein_coding	5917.9	0.362357	1.3438e-11	8.02289e-10
ENSMUST00000114195.7,Jam2-001,protein_coding,ENSMUSG00000053062.15,protein_coding	383.516	-0.62207	1.39268e-11	8.30325e-10
ENSMUST00000018429.11,Pld2-001,protein_coding,ENSMUSG00000020828.13,protein_coding	2521.17	0.378137	1.41309e-11	8.41324e-10
ENSMUST00000023343.3,Atg3-001,protein_coding,ENSMUSG00000022663.3,protein_coding	3887.4	0.370171	1.42716e-11	8.48529e-10
ENSMUST00000020307.10,Anapc16-002,protein_coding,ENSMUSG00000020107.10,protein_coding	2797.96	0.40301	1.43981e-11	8.54867e-10
ENSMUST00000143840.1,Nadk-005,protein_coding,ENSMUSG00000029063.16,protein_coding	164.644	0.763553	1.44254e-11	8.5531e-10
ENSMUST00000022629.8,Dpysl2-001,protein_coding,ENSMUSG00000022048.8,protein_coding	8561.47	0.358454	1.45192e-11	8.5969e-10
ENSMUST00000136507.3,Psph-002,protein_coding,ENSMUSG00000029446.14,protein_coding	177.041	0.895775	1.45491e-11	8.60275e-10
ENSMUST00000005077.6,Hspb1-001,protein_coding,ENSMUSG00000004951.10,protein_coding	14783.1	-0.375026	1.47502e-11	8.7097e-10
ENSMUST00000152918.7,Rps16-002,retained_intron,ENSMUSG00000037563.15,protein_coding	27937.3	0.293353	1.49313e-11	8.80457e-10
ENSMUST00000022691.13,Hr-001,protein_coding,ENSMUSG00000022096.14,protein_coding	6760.79	0.258689	1.55074e-11	9.13175e-10
ENSMUST00000118623.1,Dpf2-002,protein_coding,ENSMUSG00000024826.14,protein_coding	12004.4	0.445652	1.58386e-11	9.31405e-10
ENSMUST00000156081.1,Gm12840-001,lincRNA,ENSMUSG00000086320.1,lincRNA	5080.7	-0.594095	1.65527e-11	9.72069e-10
ENSMUST00000042661.7,Ttyh3-001,protein_coding,ENSMUSG00000036565.7,protein_coding	10221.9	-0.240735	1.65855e-11	9.72668e-10
ENSMUST00000112143.3,Oasl1-002,protein_coding,ENSMUSG00000041827.15,protein_coding	6265.35	0.420018	1.66212e-11	9.73438e-10
ENSMUST00000068700.6,Wdr6-001,protein_coding,ENSMUSG00000066357.6,protein_coding	11469.9	-0.403626	1.72791e-11	1.01059e-09
ENSMUST00000042990.6,Serbp1-002,protein_coding,ENSMUSG00000036371.6,protein_coding	6338.06	-0.617413	1.80648e-11	1.05511e-09
ENSMUST00000196736.1,Pla2g12a-003,retained_intron,ENSMUSG00000027999.15,protein_coding	555.646	0.635354	1.90054e-11	1.10855e-09
ENSMUST00000112935.7,Nmnat3-001,protein_coding,ENSMUSG00000032456.13,protein_coding	680.434	0.500817	1.96752e-11	1.14606e-09
ENSMUST00000033910.8,Leprotl1-001,protein_coding,ENSMUSG00000031513.8,protein_coding	10988.1	0.406384	1.97261e-11	1.14747e-09
ENSMUST00000067404.12,Fgfr1op2-001,protein_coding,ENSMUSG00000040242.14,protein_coding	2812.64	0.629749	2.11525e-11	1.22879e-09
ENSMUST00000024866.4,Xdh-201,protein_coding,ENSMUSG00000024066.8,protein_coding	5993.39	0.543695	2.20338e-11	1.27826e-09
ENSMUST00000215568.1,Rpsa-005,retained_intron,ENSMUSG00000032518.6,protein_coding	10975.6	0.417049	2.21883e-11	1.28549e-09
ENSMUST00000049057.4,Fam171a2-001,protein_coding,ENSMUSG00000034685.4,protein_coding	1185.31	-0.385549	2.37762e-11	1.37563e-09
ENSMUST00000022507.11,Pspc1-001,protein_coding,ENSMUSG00000021938.11,protein_coding	4678.72	-0.49487	2.38335e-11	1.37709e-09
ENSMUST00000105466.2,P4ha1-002,protein_coding,ENSMUSG00000019916.14,protein_coding	14183.1	0.366645	2.43109e-11	1.4028e-09
ENSMUST00000067476.8,Spcs3-001,protein_coding,ENSMUSG00000054408.9,protein_coding	11128	-0.345143	2.46179e-11	1.41861e-09
ENSMUST00000151289.7,Sgms1-004,protein_coding,ENSMUSG00000040451.17,protein_coding	751.33	0.461741	2.48428e-11	1.42966e-09
ENSMUST00000142698.7,Avil-003,protein_coding,ENSMUSG00000025432.11,protein_coding	83.8715	1.16328	2.50888e-11	1.44189e-09
ENSMUST00000196981.4,Lrrfip2-003,protein_coding,ENSMUSG00000032497.16,protein_coding	4458.48	0.297963	2.53391e-11	1.45433e-09
ENSMUST00000047257.14,Katnal1-001,protein_coding,ENSMUSG00000041298.15,protein_coding	3039.24	0.358889	2.54456e-11	1.4585e-09
ENSMUST00000203442.1,Gm44275-001,lincRNA,ENSMUSG00000107768.1,lincRNA	448.736	-0.690082	2.55839e-11	1.46231e-09
ENSMUST00000015107.12,Tlk2-008,protein_coding,ENSMUSG00000020694.16,protein_coding	647.27	-0.776087	2.56141e-11	1.46231e-09
ENSMUST00000129589.7,Azin1-003,nonsense_mediated_decay,ENSMUSG00000037458.14,protein_coding	1929.68	-0.504368	2.56092e-11	1.46231e-09
ENSMUST00000161409.1,Zcrb1-003,nonsense_mediated_decay,ENSMUSG00000022635.9,protein_coding	438.7	0.714679	2.57009e-11	1.46533e-09
ENSMUST00000181645.7,Raet1e-001,protein_coding,ENSMUSG00000053219.15,protein_coding	1982.86	0.506293	2.57359e-11	1.46538e-09
ENSMUST00000087225.5,Pnkd-004,protein_coding,ENSMUSG00000026179.14,protein_coding	2048.57	-0.323642	2.61394e-11	1.48639e-09
ENSMUST00000023112.11,Pmm1-001,protein_coding,ENSMUSG00000022474.14,protein_coding	7523.16	0.356295	2.65059e-11	1.50524e-09
ENSMUST00000064883.13,Plekha2-001,protein_coding,ENSMUSG00000031557.16,protein_coding	2075.2	-0.358748	2.72452e-11	1.54519e-09
ENSMUST00000105839.7,Usp48-003,protein_coding,ENSMUSG00000043411.15,protein_coding	778.149	0.425452	2.75898e-11	1.56267e-09
ENSMUST00000030464.13,Pik3r3-001,protein_coding,ENSMUSG00000028698.13,protein_coding	1262.03	-0.601662	2.80181e-11	1.58485e-09
ENSMUST00000034136.11,Gpt2-001,protein_coding,ENSMUSG00000031700.11,protein_coding	22728	0.46007	2.89156e-11	1.63346e-09
ENSMUST00000181873.7,5430416N02Rik-001,lincRNA,ENSMUSG00000097772.7,lincRNA	1050.85	0.658787	2.92203e-11	1.64852e-09
ENSMUST00000073192.13,Erlec1-004,protein_coding,ENSMUSG00000020311.17,protein_coding	2822.29	0.343574	2.94444e-11	1.65898e-09
ENSMUST00000048184.3,Pdcd7-001,protein_coding,ENSMUSG00000041837.4,protein_coding	2495.88	0.329947	3.0287e-11	1.70423e-09
ENSMUST00000130530.7,Igfbp4-004,processed_transcript,ENSMUSG00000017493.12,protein_coding	9250.29	0.2701	3.0793e-11	1.73044e-09
ENSMUST00000176745.7,Cux1-006,protein_coding,ENSMUSG00000029705.17,protein_coding	14923.8	0.189632	3.0879e-11	1.73301e-09
ENSMUST00000035861.5,Pex5-002,protein_coding,ENSMUSG00000005069.12,protein_coding	4051.41	0.360035	3.14456e-11	1.76251e-09
ENSMUST00000010239.5,Slc3a2-002,protein_coding,ENSMUSG00000010095.13,protein_coding	40013.8	0.446207	3.16136e-11	1.76962e-09
ENSMUST00000194649.1,Rpl22l1-002,protein_coding,ENSMUSG00000039221.10,protein_coding	2927.33	-0.329242	3.22365e-11	1.80215e-09
ENSMUST00000182115.1,Gapdh-016,processed_transcript,ENSMUSG00000057666.18,protein_coding	13141	0.507455	3.27367e-11	1.82773e-09
ENSMUST00000062069.5,Ptgs1-001,protein_coding,ENSMUSG00000047250.13,protein_coding	17669.8	0.317385	3.40274e-11	1.89734e-09
ENSMUST00000050785.13,Lcn2-001,protein_coding,ENSMUSG00000026822.14,protein_coding	84.5279	1.10321	3.4889e-11	1.94286e-09
ENSMUST00000047883.9,Tspan15-201,protein_coding,ENSMUSG00000037031.9,protein_coding	3958.72	0.314894	3.57809e-11	1.98739e-09
ENSMUST00000191436.6,Ly6e-002,protein_coding,ENSMUSG00000022587.14,protein_coding	15236.5	0.259741	3.57707e-11	1.98739e-09
ENSMUST00000116584.1,Mrpl39-001,protein_coding,ENSMUSG00000022889.7,protein_coding	6385.32	0.207129	3.7108e-11	2.05844e-09
ENSMUST00000117600.7,Hmga1-001,protein_coding,ENSMUSG00000046711.15,protein_coding	48291	0.291443	3.86186e-11	2.13948e-09
ENSMUST00000110272.8,Entpd5-001,protein_coding,ENSMUSG00000021236.16,protein_coding	3100.59	0.433957	3.98706e-11	2.20317e-09
ENSMUST00000079716.5,Rpl17-201,protein_coding,ENSMUSG00000062328.7,protein_coding	80408.3	0.254811	3.98362e-11	2.20317e-09
ENSMUST00000063042.10,Glb1-001,protein_coding,ENSMUSG00000045594.10,protein_coding	4277.19	0.299156	4.1586e-11	2.29502e-09
ENSMUST00000144236.7,Mcfd2-002,protein_coding,ENSMUSG00000024150.11,protein_coding	1007.29	0.604843	4.25451e-11	2.34494e-09
ENSMUST00000024748.13,Gtpbp2-001,protein_coding,ENSMUSG00000023952.13,protein_coding	5671.91	0.653105	4.29896e-11	2.36641e-09
ENSMUST00000036158.6,Slc35a4-001,protein_coding,ENSMUSG00000033272.12,protein_coding	7297.3	-0.36491	4.40573e-11	2.42208e-09
ENSMUST00000100023.1,Mb21d2-201,protein_coding,ENSMUSG00000051065.8,protein_coding	1834.4	0.290335	4.58993e-11	2.52013e-09
ENSMUST00000032934.11,Aldoa-001,protein_coding,ENSMUSG00000030695.14,protein_coding	174013	0.280819	4.60257e-11	2.52385e-09
ENSMUST00000032185.8,Slc6a6-001,protein_coding,ENSMUSG00000030096.8,protein_coding	52033.4	-0.344265	4.66309e-11	2.55378e-09
ENSMUST00000190840.7,Tenm3-005,protein_coding,ENSMUSG00000031561.16,protein_coding	5344.58	-0.366252	4.9553e-11	2.71037e-09
ENSMUST00000127559.1,Slc2a4rg-ps-001,processed_transcript,ENSMUSG00000085028.2,unitary_pseudogene	168.901	-0.83232	5.01508e-11	2.73958e-09
ENSMUST00000204398.1,Anxa4-008,protein_coding,ENSMUSG00000029994.17,protein_coding	809.783	0.557991	5.0463e-11	2.75314e-09
ENSMUST00000173945.1,Snx21-006,retained_intron,ENSMUSG00000050373.13,protein_coding	309.975	0.719165	5.20964e-11	2.83866e-09
ENSMUST00000022529.6,Tkt-001,protein_coding,ENSMUSG00000021957.6,protein_coding	63434.8	0.270052	5.35397e-11	2.91362e-09
ENSMUST00000057792.8,Pon2-001,protein_coding,ENSMUSG00000032667.17,protein_coding	7196.91	0.263576	5.3752e-11	2.91621e-09
ENSMUST00000108987.7,Sept8-001,protein_coding,ENSMUSG00000018398.18,protein_coding	11930.1	0.31701	5.37907e-11	2.91621e-09
ENSMUST00000056427.8,Tubb2a-201,protein_coding,ENSMUSG00000058672.6,protein_coding	6743.79	-0.439268	5.37699e-11	2.91621e-09
ENSMUST00000147210.7,Ptpn1-006,processed_transcript,ENSMUSG00000027540.13,protein_coding	303.768	0.75267	5.41298e-11	2.93091e-09
ENSMUST00000138567.8,Mms22l-005,protein_coding,ENSMUSG00000045751.16,protein_coding	1137.76	0.412382	5.4407e-11	2.94221e-09
ENSMUST00000174806.7,Snx14-006,protein_coding,ENSMUSG00000032422.17,protein_coding	268.294	1.2202	5.58275e-11	3.01524e-09
ENSMUST00000202305.3,Tmem248-005,protein_coding,ENSMUSG00000053094.15,protein_coding	277.296	0.950602	5.75047e-11	3.09952e-09
ENSMUST00000085254.6,Rdh11-002,protein_coding,ENSMUSG00000066441.14,protein_coding	1682.05	0.375975	5.7532e-11	3.09952e-09
ENSMUST00000087916.10,Hdac8-001,protein_coding,ENSMUSG00000067567.12,protein_coding	1441.81	0.363006	5.80458e-11	3.1233e-09
ENSMUST00000106008.2,Pddc1-001,protein_coding,ENSMUSG00000051007.15,protein_coding	1388.72	0.376416	5.89193e-11	3.16634e-09
ENSMUST00000089519.12,Aak1-001,protein_coding,ENSMUSG00000057230.13,protein_coding	13560.7	-0.190241	5.9137e-11	3.17408e-09
ENSMUST00000050952.3,Stbd1-001,protein_coding,ENSMUSG00000047963.7,protein_coding	7963.02	0.67028	6.13991e-11	3.29139e-09
ENSMUST00000172407.7,Psma4-002,protein_coding,ENSMUSG00000032301.13,protein_coding	276.997	0.94211	6.20571e-11	3.32253e-09
ENSMUST00000047368.7,Mnd1-001,protein_coding,ENSMUSG00000033752.7,protein_coding	834.75	0.466009	6.51277e-11	3.47562e-09
ENSMUST00000049583.7,Zbtb40-001,protein_coding,ENSMUSG00000060862.9,protein_coding	2432.2	-0.322054	6.51587e-11	3.47562e-09
ENSMUST00000025418.3,Psmg2-201,protein_coding,ENSMUSG00000024537.4,protein_coding	3639.13	0.229167	6.50768e-11	3.47562e-09
ENSMUST00000105365.8,Cirbp-001,protein_coding,ENSMUSG00000045193.13,protein_coding	1633.84	0.38366	6.64905e-11	3.54226e-09
ENSMUST00000021933.7,Ctsl-201,protein_coding,ENSMUSG00000021477.8,protein_coding	25588.1	0.303802	7.02223e-11	3.73645e-09
ENSMUST00000074989.5,Bcl9l-201,protein_coding,ENSMUSG00000063382.5,protein_coding	7026.68	-0.197855	7.05852e-11	3.75113e-09
ENSMUST00000155493.1,Pafah1b1-001,protein_coding,ENSMUSG00000020745.15,protein_coding	1571.94	0.509066	7.14119e-11	3.79038e-09
ENSMUST00000080861.5,Rpl35-001,protein_coding,ENSMUSG00000062997.6,protein_coding	48637.1	0.265165	7.19085e-11	3.81204e-09
ENSMUST00000023918.12,Ivns1abp-001,protein_coding,ENSMUSG00000023150.14,protein_coding	11240.6	-0.286437	7.20213e-11	3.81332e-09
ENSMUST00000114357.9,St3gal6-002,protein_coding,ENSMUSG00000022747.16,protein_coding	1826.15	0.378117	7.35803e-11	3.89108e-09
ENSMUST00000032992.6,Eif3c-001,protein_coding,ENSMUSG00000030738.11,protein_coding	90370.4	0.302271	7.42932e-11	3.92396e-09
ENSMUST00000059472.9,Mat2a-001,protein_coding,ENSMUSG00000053907.10,protein_coding	16093.8	-0.582847	7.4615e-11	3.93613e-09
ENSMUST00000003870.13,Mxi1-201,protein_coding,ENSMUSG00000025025.13,protein_coding	3103.95	0.298456	7.54999e-11	3.97793e-09
ENSMUST00000061326.4,Uqcrq-001,protein_coding,ENSMUSG00000044894.14,protein_coding	6879.26	0.31509	7.67697e-11	4.03989e-09
ENSMUST00000142482.7,Dpm1-006,retained_intron,ENSMUSG00000078919.10,protein_coding	194.504	1.07888	7.81128e-11	4.10555e-09
ENSMUST00000026699.14,Mkln1-001,protein_coding,ENSMUSG00000025609.15,protein_coding	1896.97	-0.707012	7.99722e-11	4.19815e-09
ENSMUST00000025724.8,Il33-002,protein_coding,ENSMUSG00000024810.16,protein_coding	826.692	-0.659295	8.16428e-11	4.28063e-09
ENSMUST00000211840.1,Golga4-004,protein_coding,ENSMUSG00000038708.10,protein_coding	500.46	-0.537079	8.34064e-11	4.36778e-09
ENSMUST00000059562.13,Lhfp-001,protein_coding,ENSMUSG00000048332.13,protein_coding	5823.9	-0.208924	8.70922e-11	4.55525e-09
ENSMUST00000115854.3,Dnaja3-002,protein_coding,ENSMUSG00000004069.16,protein_coding	11959.1	0.348547	8.72913e-11	4.56012e-09
ENSMUST00000046274.11,Ralgapb-201,protein_coding,ENSMUSG00000027652.15,protein_coding	5481.92	-0.505807	9.00623e-11	4.69918e-09
ENSMUST00000144070.2,Mrps23-004,protein_coding,ENSMUSG00000023723.17,protein_coding	1074.4	0.349313	9.18418e-11	4.78623e-09
ENSMUST00000128187.7,Hnrnpdl-001,protein_coding,ENSMUSG00000029328.15,protein_coding	5678.01	-0.471452	9.23938e-11	4.80917e-09
ENSMUST00000060215.11,Srgap3-003,retained_intron,ENSMUSG00000030257.16,protein_coding	412.912	0.665611	9.26877e-11	4.81864e-09
ENSMUST00000090726.5,Slc43a3-001,protein_coding,ENSMUSG00000027074.14,protein_coding	18007.9	0.382761	9.3587e-11	4.85952e-09
ENSMUST00000128788.7,Ift20-001,protein_coding,ENSMUSG00000001105.15,protein_coding	1576.24	0.38125	9.54441e-11	4.94998e-09
ENSMUST00000026196.13,Got1-001,protein_coding,ENSMUSG00000025190.13,protein_coding	23491.7	0.466471	9.67243e-11	5.01034e-09
ENSMUST00000020397.9,Snrpd3-001,protein_coding,ENSMUSG00000020180.9,protein_coding	9459.68	-0.355606	9.76666e-11	5.04701e-09
ENSMUST00000166931.1,Erh-002,protein_coding,ENSMUSG00000021131.13,protein_coding	3885.04	0.357197	9.76539e-11	5.04701e-09
ENSMUST00000053273.14,Itpr2-002,protein_coding,ENSMUSG00000030287.15,protein_coding	1445.19	0.69143	9.90592e-11	5.11283e-09
ENSMUST00000008179.6,Mid1ip1-002,protein_coding,ENSMUSG00000008035.12,protein_coding	5213.26	0.442361	1.01393e-10	5.22702e-09
ENSMUST00000101638.3,Limk2-001,protein_coding,ENSMUSG00000020451.17,protein_coding	4114.44	0.360426	1.02052e-10	5.25468e-09
ENSMUST00000025631.6,Ostf1-001,protein_coding,ENSMUSG00000024725.12,protein_coding	7350.03	0.338408	1.10899e-10	5.70339e-09
ENSMUST00000146453.1,Slc39a14-009,retained_intron,ENSMUSG00000022094.15,protein_coding	233.248	-0.668372	1.11088e-10	5.70632e-09
ENSMUST00000032057.7,Gfpt1-002,protein_coding,ENSMUSG00000029992.14,protein_coding	1363.79	0.611078	1.12964e-10	5.79577e-09
ENSMUST00000115248.9,C330007P06Rik-201,protein_coding,ENSMUSG00000006423.15,protein_coding	4035.82	-0.53299	1.1743e-10	6.01771e-09
ENSMUST00000193547.5,Ncam1-001,protein_coding,ENSMUSG00000039542.16,protein_coding	5331.38	0.26374	1.18309e-10	6.05556e-09
ENSMUST00000078357.4,Emp2-001,protein_coding,ENSMUSG00000022505.8,protein_coding	8398.96	0.510387	1.20707e-10	6.17097e-09
ENSMUST00000109426.1,Arhgef28-201,protein_coding,ENSMUSG00000021662.9,protein_coding	1489.35	0.490968	1.21513e-10	6.20478e-09
ENSMUST00000098300.5,Alg8-001,protein_coding,ENSMUSG00000035704.17,protein_coding	4079.13	0.249231	1.2223e-10	6.234e-09
ENSMUST00000022378.7,Ero1l-201,protein_coding,ENSMUSG00000021831.8,protein_coding	48981.9	0.646686	1.24179e-10	6.32593e-09
ENSMUST00000113811.7,Yipf6-002,protein_coding,ENSMUSG00000047694.12,protein_coding	784.536	0.410608	1.27311e-10	6.4778e-09
ENSMUST00000109021.3,Uqcrq-003,protein_coding,ENSMUSG00000044894.14,protein_coding	9942.94	0.308654	1.29908e-10	6.60217e-09
ENSMUST00000134719.2,Ppp1cc-008,nonsense_mediated_decay,ENSMUSG00000004455.16,protein_coding	283.016	1.06869	1.31033e-10	6.65146e-09
ENSMUST00000107162.7,Tenm4-001,protein_coding,ENSMUSG00000048078.16,protein_coding	349.522	0.980579	1.31573e-10	6.67104e-09
ENSMUST00000108800.7,Tpd52l2-003,protein_coding,ENSMUSG00000000827.18,protein_coding	563.916	-0.721667	1.32161e-10	6.69297e-09
ENSMUST00000105686.2,Slc25a33-001,protein_coding,ENSMUSG00000028982.9,protein_coding	3816.09	0.420093	1.32473e-10	6.70086e-09
ENSMUST00000035086.12,Pdcd6ip-001,protein_coding,ENSMUSG00000032504.15,protein_coding	9167.54	-0.250528	1.36244e-10	6.88353e-09
ENSMUST00000113365.7,Dnm1-001,protein_coding,ENSMUSG00000026825.17,protein_coding	688.382	0.741517	1.36968e-10	6.90387e-09
ENSMUST00000066134.5,Rpia-001,protein_coding,ENSMUSG00000053604.5,protein_coding	4140.09	0.313936	1.36869e-10	6.90387e-09
ENSMUST00000046770.9,Nenf-001,protein_coding,ENSMUSG00000037499.9,protein_coding	4366.67	0.309122	1.37876e-10	6.94151e-09
ENSMUST00000141251.1,Emg1-002,retained_intron,ENSMUSG00000004268.11,protein_coding	588.062	0.590326	1.38977e-10	6.98881e-09
ENSMUST00000128482.7,Rps15a-003,protein_coding,ENSMUSG00000008683.16,protein_coding	5865	0.296727	1.39354e-10	6.99958e-09
ENSMUST00000071095.13,Setd3-001,protein_coding,ENSMUSG00000056770.15,protein_coding	10861.7	0.37575	1.42619e-10	7.15522e-09
ENSMUST00000006760.2,Cdt1-001,protein_coding,ENSMUSG00000006585.3,protein_coding	20449.8	0.332173	1.44319e-10	7.2321e-09
ENSMUST00000174545.7,Xpo4-001,protein_coding,ENSMUSG00000021952.15,protein_coding	7676.04	-0.422307	1.4546e-10	7.28078e-09
ENSMUST00000172501.7,1110038B12Rik-001,lincRNA,ENSMUSG00000092203.7,processed_transcript	2579.35	0.45209	1.46735e-10	7.33605e-09
ENSMUST00000166214.7,Wdr36-202,protein_coding,ENSMUSG00000038299.15,protein_coding	10784.3	0.311799	1.48761e-10	7.42875e-09
ENSMUST00000105909.3,Cars-002,protein_coding,ENSMUSG00000010755.17,protein_coding	23380.3	0.311069	1.49134e-10	7.43871e-09
ENSMUST00000080666.7,Ndrg4-002,protein_coding,ENSMUSG00000036564.17,protein_coding	879.764	-0.352213	1.50891e-10	7.51764e-09
ENSMUST00000105887.7,Dhdds-003,protein_coding,ENSMUSG00000012117.13,protein_coding	1849.72	0.361284	1.52017e-10	7.56502e-09
ENSMUST00000092512.10,P4ha1-003,protein_coding,ENSMUSG00000019916.14,protein_coding	4793.1	0.49326	1.53841e-10	7.64693e-09
ENSMUST00000065134.3,Ier5l-001,protein_coding,ENSMUSG00000089762.3,protein_coding	2333.86	-0.536202	1.56504e-10	7.77033e-09
ENSMUST00000148042.2,Zmynd19-002,protein_coding,ENSMUSG00000026974.11,protein_coding	3589.85	0.245698	1.59787e-10	7.9242e-09
ENSMUST00000151085.1,Rnf10-005,processed_transcript,ENSMUSG00000041740.16,protein_coding	83.0685	1.12435	1.62391e-10	8.04404e-09
ENSMUST00000148248.2,Vim-004,retained_intron,ENSMUSG00000026728.9,protein_coding	22690.9	0.292355	1.63241e-10	8.07688e-09
ENSMUST00000032961.3,Nupr1-001,protein_coding,ENSMUSG00000030717.9,protein_coding	3687.35	0.611823	1.64973e-10	8.15321e-09
ENSMUST00000032492.8,Cd9-001,protein_coding,ENSMUSG00000030342.8,protein_coding	17317.8	0.26118	1.66337e-10	8.21118e-09
ENSMUST00000028280.13,Col5a1-001,protein_coding,ENSMUSG00000026837.15,protein_coding	21056.9	0.253957	1.67671e-10	8.25663e-09
ENSMUST00000021283.7,Pik3r5-001,protein_coding,ENSMUSG00000020901.13,protein_coding	1619.16	0.270735	1.67618e-10	8.25663e-09
ENSMUST00000065692.13,Ap2b1-005,protein_coding,ENSMUSG00000035152.14,protein_coding	8928.91	0.223315	1.67833e-10	8.25663e-09
ENSMUST00000009707.13,Tor2a-001,protein_coding,ENSMUSG00000009563.16,protein_coding	2950.82	0.225527	1.68963e-10	8.30271e-09
ENSMUST00000004955.13,Prpsap2-001,protein_coding,ENSMUSG00000020528.14,protein_coding	1511.85	0.405622	1.72115e-10	8.44797e-09
ENSMUST00000189262.6,Clasp1-007,protein_coding,ENSMUSG00000064302.13,protein_coding	162.493	1.05774	1.72609e-10	8.46258e-09
ENSMUST00000046506.6,Clcf1-001,protein_coding,ENSMUSG00000040663.8,protein_coding	4549.55	-0.219007	1.74012e-10	8.52164e-09
ENSMUST00000146080.7,Nadk-003,protein_coding,ENSMUSG00000029063.16,protein_coding	279.038	0.64638	1.78171e-10	8.71542e-09
ENSMUST00000161154.1,Wars-004,protein_coding,ENSMUSG00000021266.16,protein_coding	1062.7	0.760518	1.7875e-10	8.73378e-09
ENSMUST00000021649.7,Acot2-001,protein_coding,ENSMUSG00000021226.7,protein_coding	5709.94	0.652671	1.81707e-10	8.86821e-09
ENSMUST00000095083.10,Sptan1-002,protein_coding,ENSMUSG00000057738.13,protein_coding	44296.6	0.383626	1.83192e-10	8.93057e-09
ENSMUST00000037875.5,Rrbp1-001,protein_coding,ENSMUSG00000027422.15,protein_coding	627.182	-0.561792	1.83922e-10	8.956e-09
ENSMUST00000016678.13,Lamp2-001,protein_coding,ENSMUSG00000016534.15,protein_coding	5404.37	0.297797	1.96764e-10	9.57053e-09
ENSMUST00000114444.8,Pcnp-001,protein_coding,ENSMUSG00000071533.11,protein_coding	8069.87	-0.417206	2.02505e-10	9.83862e-09
ENSMUST00000048994.6,Nfkbil1-001,protein_coding,ENSMUSG00000042419.8,protein_coding	2901.56	0.364194	2.05267e-10	9.96158e-09
ENSMUST00000069712.8,Tpd52l2-004,protein_coding,ENSMUSG00000000827.18,protein_coding	2703.09	0.438129	2.06359e-10	9.99207e-09
ENSMUST00000040967.8,Vps37b-001,protein_coding,ENSMUSG00000066278.6,protein_coding	7690.99	0.22139	2.06261e-10	9.99207e-09
ENSMUST00000165582.1,St13-005,protein_coding,ENSMUSG00000022403.14,protein_coding	1900.72	0.499762	2.0893e-10	1.01052e-08
ENSMUST00000090219.12,Bmf-001,protein_coding,ENSMUSG00000040093.15,protein_coding	129.967	-0.845117	2.133e-10	1.03049e-08
ENSMUST00000114233.2,Htra3-002,protein_coding,ENSMUSG00000029096.15,protein_coding	851.902	0.65109	2.13591e-10	1.03074e-08
ENSMUST00000092891.5,Cacng7-001,protein_coding,ENSMUSG00000069806.5,protein_coding	1586.37	-0.371854	2.16426e-10	1.04326e-08
ENSMUST00000027974.6,Atf6-001,protein_coding,ENSMUSG00000026663.6,protein_coding	21023.6	0.439789	2.17505e-10	1.04611e-08
ENSMUST00000018821.8,Slc25a39-001,protein_coding,ENSMUSG00000018677.9,protein_coding	23123	0.30397	2.17268e-10	1.04611e-08
ENSMUST00000084434.10,Rplp2-001,protein_coding,ENSMUSG00000025508.13,protein_coding	49960.8	0.272159	2.22761e-10	1.0702e-08
ENSMUST00000022169.7,Hexb-201,protein_coding,ENSMUSG00000021665.7,protein_coding	3668.26	0.293681	2.23403e-10	1.07209e-08
ENSMUST00000073926.6,Rps12-201,protein_coding,ENSMUSG00000061983.6,protein_coding	123098	0.235963	2.26375e-10	1.08514e-08
ENSMUST00000144826.1,Noct-002,protein_coding,ENSMUSG00000023087.15,protein_coding	1353.99	-0.527814	2.30408e-10	1.10324e-08
ENSMUST00000035560.8,Acbd6-001,protein_coding,ENSMUSG00000033701.13,protein_coding	628.474	-0.451122	2.36386e-10	1.13061e-08
ENSMUST00000111350.9,Uap1-002,protein_coding,ENSMUSG00000026670.15,protein_coding	758.172	0.593437	2.38697e-10	1.1404e-08
ENSMUST00000056937.11,Hscb-001,protein_coding,ENSMUSG00000043510.12,protein_coding	961.099	0.43178	2.40003e-10	1.14536e-08
ENSMUST00000199798.4,Kmt5a-011,nonsense_mediated_decay,ENSMUSG00000049327.17,protein_coding	4630.95	0.472531	2.41129e-10	1.14819e-08
ENSMUST00000165532.2,Rpl14-001,protein_coding,ENSMUSG00000025794.9,protein_coding	75083.7	0.304407	2.40941e-10	1.14819e-08
ENSMUST00000032330.15,Emp1-201,protein_coding,ENSMUSG00000030208.15,protein_coding	113587	0.226826	2.41653e-10	1.14941e-08
ENSMUST00000170122.3,Rps27-001,protein_coding,ENSMUSG00000090733.6,protein_coding	39345.1	0.263067	2.44496e-10	1.16165e-08
ENSMUST00000066160.2,Chek2-002,protein_coding,ENSMUSG00000029521.7,protein_coding	3408.57	0.405775	2.46726e-10	1.17095e-08
ENSMUST00000161816.7,Rad52-003,retained_intron,ENSMUSG00000030166.14,protein_coding	270.126	0.775872	2.47613e-10	1.17387e-08
ENSMUST00000146640.7,Aldh1l2-002,protein_coding,ENSMUSG00000020256.14,protein_coding	4596.5	0.729763	2.4873e-10	1.17787e-08
ENSMUST00000053063.6,Hexim1-001,protein_coding,ENSMUSG00000048878.6,protein_coding	3814.73	-0.502925	2.52901e-10	1.19499e-08
ENSMUST00000008812.7,Rps18-001,protein_coding,ENSMUSG00000008668.14,protein_coding	123932	0.272474	2.52704e-10	1.19499e-08
ENSMUST00000020454.10,Hmg20b-001,protein_coding,ENSMUSG00000020232.17,protein_coding	3027.74	-0.406923	2.65021e-10	1.25089e-08
ENSMUST00000032884.15,Anapc15-005,retained_intron,ENSMUSG00000030649.18,protein_coding	706.779	0.429764	2.66119e-10	1.2547e-08
ENSMUST00000019169.7,Use1-001,protein_coding,ENSMUSG00000002395.14,protein_coding	3019.19	0.291037	2.68178e-10	1.26302e-08
ENSMUST00000138693.7,Brd3-003,protein_coding,ENSMUSG00000026918.16,protein_coding	3643.9	0.416561	2.76064e-10	1.29874e-08
ENSMUST00000168360.1,P4hb-002,protein_coding,ENSMUSG00000025130.11,protein_coding	4147.89	0.382472	2.85216e-10	1.34033e-08
ENSMUST00000030336.10,Tnfrsf1b-001,protein_coding,ENSMUSG00000028599.10,protein_coding	3773.45	0.311195	2.85757e-10	1.34141e-08
ENSMUST00000032916.5,Maz-001,protein_coding,ENSMUSG00000030678.7,protein_coding	6163.3	0.448155	2.87441e-10	1.34784e-08
ENSMUST00000099576.8,Fmn1-201,protein_coding,ENSMUSG00000044042.18,protein_coding	5345.86	-0.583713	2.89041e-10	1.35387e-08
ENSMUST00000113134.7,Ugt1a6a-002,protein_coding,ENSMUSG00000054545.17,protein_coding	4596.92	0.63221	2.96396e-10	1.38681e-08
ENSMUST00000129935.7,Rpl10a-002,nonsense_mediated_decay,ENSMUSG00000037805.14,protein_coding	7167.87	0.432009	2.98893e-10	1.39698e-08
ENSMUST00000183247.1,Sec31a-010,protein_coding,ENSMUSG00000035325.16,protein_coding	406.24	0.80729	3.02622e-10	1.41287e-08
ENSMUST00000034746.9,Mns1-001,protein_coding,ENSMUSG00000032221.14,protein_coding	916.232	-0.590268	3.03304e-10	1.41452e-08
ENSMUST00000152672.1,Tulp4-005,processed_transcript,ENSMUSG00000034377.10,protein_coding	1207.66	-0.394135	3.11527e-10	1.4513e-08
ENSMUST00000212494.1,Rpl18a-008,protein_coding,ENSMUSG00000045128.9,protein_coding	31873.6	0.263512	3.12952e-10	1.45636e-08
ENSMUST00000142395.7,Whsc1l1-005,protein_coding,ENSMUSG00000054823.16,protein_coding	5044.68	-0.39105	3.17631e-10	1.47654e-08
ENSMUST00000151936.1,Gas2l1-007,processed_transcript,ENSMUSG00000034201.13,protein_coding	778.877	-0.444756	3.20085e-10	1.48634e-08
ENSMUST00000025718.8,Ankrd1-201,protein_coding,ENSMUSG00000024803.8,protein_coding	1947.87	-0.387991	3.23408e-10	1.50015e-08
ENSMUST00000040005.12,Alkbh3-201,protein_coding,ENSMUSG00000040174.14,protein_coding	4088.28	0.330204	3.26137e-10	1.50902e-08
ENSMUST00000117676.7,Rgs17-001,protein_coding,ENSMUSG00000019775.17,protein_coding	682.515	0.502008	3.26053e-10	1.50902e-08
ENSMUST00000107213.7,Nbr1-003,protein_coding,ENSMUSG00000017119.19,protein_coding	8618.86	0.302577	3.26371e-10	1.50902e-08
ENSMUST00000050687.12,Jdp2-201,protein_coding,ENSMUSG00000034271.15,protein_coding	10209.8	0.355519	3.29692e-10	1.52274e-08
ENSMUST00000210369.1,Ssbp4-002,protein_coding,ENSMUSG00000070003.7,protein_coding	2858.18	-0.327958	3.30394e-10	1.52435e-08
ENSMUST00000103061.1,Amz2-002,protein_coding,ENSMUSG00000020610.16,protein_coding	3575.78	0.35703	3.32801e-10	1.5338e-08
ENSMUST00000138843.7,Slc11a2-002,protein_coding,ENSMUSG00000023030.16,protein_coding	3797.81	-0.381797	3.3323e-10	1.53414e-08
ENSMUST00000110186.8,Smox-008,protein_coding,ENSMUSG00000027333.18,protein_coding	508.29	0.746343	3.39881e-10	1.56309e-08
ENSMUST00000033049.8,Cox6a2-001,protein_coding,ENSMUSG00000030785.8,protein_coding	165.006	0.898989	3.47765e-10	1.59764e-08
ENSMUST00000174834.1,Abcf1-002,retained_intron,ENSMUSG00000038762.15,protein_coding	346.846	0.559569	3.60424e-10	1.65403e-08
ENSMUST00000099858.3,Prep-001,protein_coding,ENSMUSG00000019849.11,protein_coding	29603.9	0.290224	3.70703e-10	1.69939e-08
ENSMUST00000035648.4,Atg12-201,protein_coding,ENSMUSG00000032905.4,protein_coding	4003.17	0.317251	3.75262e-10	1.71846e-08
ENSMUST00000129093.1,Myl12a-007,retained_intron,ENSMUSG00000024048.14,protein_coding	1689.87	0.694265	3.78222e-10	1.73018e-08
ENSMUST00000201637.1,Ccnd2-004,protein_coding,ENSMUSG00000000184.12,protein_coding	1583.42	0.564677	3.82889e-10	1.74967e-08
ENSMUST00000030724.8,Sesn2-001,protein_coding,ENSMUSG00000028893.8,protein_coding	11099.1	0.477779	3.91218e-10	1.78583e-08
ENSMUST00000092498.11,Sgpl1-001,protein_coding,ENSMUSG00000020097.14,protein_coding	6257.97	0.344352	3.97048e-10	1.81052e-08
ENSMUST00000107691.7,Trim2-003,protein_coding,ENSMUSG00000027993.16,protein_coding	1426.44	-0.568256	3.99592e-10	1.82019e-08
ENSMUST00000153590.1,Rpl5-002,protein_coding,ENSMUSG00000058558.12,protein_coding	26286.2	0.179248	4.02711e-10	1.83246e-08
ENSMUST00000042390.4,Man1b1-001,protein_coding,ENSMUSG00000036646.13,protein_coding	14522.5	0.22418	4.03207e-10	1.83278e-08
ENSMUST00000074267.3,Rps7-201,protein_coding,ENSMUSG00000061477.3,protein_coding	99933.8	0.318601	4.08016e-10	1.85268e-08
ENSMUST00000109940.1,Hmgxb4-003,protein_coding,ENSMUSG00000034518.14,protein_coding	125.616	-0.90766	4.13131e-10	1.87394e-08
ENSMUST00000030030.14,Tex10-003,protein_coding,ENSMUSG00000028345.15,protein_coding	9793.07	0.295544	4.36783e-10	1.97913e-08
ENSMUST00000189529.6,Farsb-004,nonsense_mediated_decay,ENSMUSG00000026245.16,protein_coding	1601.49	0.620685	4.37909e-10	1.98007e-08
ENSMUST00000023612.14,Ets2-001,protein_coding,ENSMUSG00000022895.14,protein_coding	9253.08	0.484749	4.37761e-10	1.98007e-08
ENSMUST00000030202.13,Glipr2-001,protein_coding,ENSMUSG00000028480.14,protein_coding	4556.16	0.338159	4.42646e-10	1.99939e-08
ENSMUST00000118487.7,Fam234a-002,protein_coding,ENSMUSG00000024187.14,protein_coding	4742.13	0.301808	4.4676e-10	2.01585e-08
ENSMUST00000169744.7,Adipor2-002,protein_coding,ENSMUSG00000030168.13,protein_coding	8537.77	0.248759	4.52429e-10	2.03929e-08
ENSMUST00000048139.11,Wrap53-001,protein_coding,ENSMUSG00000041346.11,protein_coding	2296.9	-0.341876	4.69073e-10	2.11211e-08
ENSMUST00000018113.7,Ptgis-001,protein_coding,ENSMUSG00000017969.13,protein_coding	6187.49	-0.390778	4.96542e-10	2.23346e-08
ENSMUST00000167818.7,Becn1-017,nonsense_mediated_decay,ENSMUSG00000035086.13,protein_coding	940.044	-0.405241	5.06061e-10	2.27389e-08
ENSMUST00000043098.8,Gadd45a-001,protein_coding,ENSMUSG00000036390.8,protein_coding	4842.19	0.886011	5.08989e-10	2.28351e-08
ENSMUST00000034796.13,Elovl4-001,protein_coding,ENSMUSG00000032262.13,protein_coding	703.756	-0.498197	5.09262e-10	2.28351e-08
ENSMUST00000041369.6,Socs5-201,protein_coding,ENSMUSG00000037104.8,protein_coding	8111.35	-0.348529	5.27057e-10	2.36084e-08
ENSMUST00000048249.6,Ndufa7-001,protein_coding,ENSMUSG00000041881.12,protein_coding	12542.8	0.275403	5.34634e-10	2.39229e-08
ENSMUST00000000193.5,Ccl2-001,protein_coding,ENSMUSG00000035385.5,protein_coding	283.846	-0.626328	5.36842e-10	2.39798e-08
ENSMUST00000103040.10,Nat9-001,protein_coding,ENSMUSG00000015542.17,protein_coding	765.106	0.461136	5.3702e-10	2.39798e-08
ENSMUST00000058905.7,Pars2-001,protein_coding,ENSMUSG00000043572.7,protein_coding	912.085	0.396893	5.40435e-10	2.41073e-08
ENSMUST00000067857.10,Aifm2-002,protein_coding,ENSMUSG00000020085.15,protein_coding	623.044	0.505365	5.5261e-10	2.46249e-08
ENSMUST00000000769.13,Serpinf1-001,protein_coding,ENSMUSG00000000753.15,protein_coding	2089.73	0.56222	5.55262e-10	2.47175e-08
ENSMUST00000021676.11,0610007P14Rik-001,protein_coding,ENSMUSG00000021252.11,protein_coding	4846.93	0.355913	5.62586e-10	2.50177e-08
ENSMUST00000024575.6,Rps6ka2-201,protein_coding,ENSMUSG00000023809.9,protein_coding	12915.7	0.406896	5.67069e-10	2.5191e-08
ENSMUST00000047864.9,Eef2-201,protein_coding,ENSMUSG00000034994.9,protein_coding	663556	0.265685	5.71702e-10	2.53706e-08
ENSMUST00000117757.8,Gapdh-003,protein_coding,ENSMUSG00000057666.18,protein_coding	313454	0.326594	5.92134e-10	2.62503e-08
ENSMUST00000073350.12,Ctse-001,protein_coding,ENSMUSG00000004552.16,protein_coding	150.071	0.830488	5.98283e-10	2.64421e-08
ENSMUST00000160870.7,Apbb2-004,protein_coding,ENSMUSG00000029207.16,protein_coding	6593.17	-0.272008	5.98303e-10	2.64421e-08
ENSMUST00000025483.9,Nars-201,protein_coding,ENSMUSG00000024587.9,protein_coding	76049.9	0.333169	5.97616e-10	2.64421e-08
ENSMUST00000119865.7,Mtfr1-003,protein_coding,ENSMUSG00000027601.13,protein_coding	3478.94	0.331871	6.03556e-10	2.66468e-08
ENSMUST00000075510.11,Safb2-001,protein_coding,ENSMUSG00000042625.16,protein_coding	5248.34	0.211894	6.07576e-10	2.67969e-08
ENSMUST00000027975.7,Phyh-001,protein_coding,ENSMUSG00000026664.7,protein_coding	1181.11	0.331463	6.10942e-10	2.69177e-08
ENSMUST00000060501.4,Cdkn2a-001,protein_coding,ENSMUSG00000044303.6,protein_coding	13029.5	0.26271	6.25897e-10	2.75484e-08
ENSMUST00000056484.9,Nlgn2-002,protein_coding,ENSMUSG00000051790.15,protein_coding	1237.53	-0.683362	6.29356e-10	2.76724e-08
ENSMUST00000028045.3,Mrc1-001,protein_coding,ENSMUSG00000026712.3,protein_coding	56.2257	-1.04572	6.30616e-10	2.76995e-08
ENSMUST00000041500.7,Srxn1-001,protein_coding,ENSMUSG00000032802.8,protein_coding	9626.51	-0.25844	6.31513e-10	2.77106e-08
ENSMUST00000172435.7,Fndc4-001,protein_coding,ENSMUSG00000038552.14,protein_coding	1245.08	-0.368698	6.41733e-10	2.81304e-08
ENSMUST00000048545.9,Arglu1-001,protein_coding,ENSMUSG00000040459.11,protein_coding	1411.81	-0.378435	6.43312e-10	2.81709e-08
ENSMUST00000006828.8,Aplp1-001,protein_coding,ENSMUSG00000006651.8,protein_coding	1053.23	-0.472695	6.57045e-10	2.8743e-08
ENSMUST00000034834.15,Pkm-001,protein_coding,ENSMUSG00000032294.17,protein_coding	386717	0.27765	6.62658e-10	2.89592e-08
ENSMUST00000148810.7,Fam129a-001,protein_coding,ENSMUSG00000026483.13,protein_coding	26893.7	0.410403	6.72111e-10	2.93425e-08
ENSMUST00000207505.1,Gm19410-001,protein_coding,ENSMUSG00000109372.1,protein_coding	361.254	0.997767	6.73416e-10	2.93697e-08
ENSMUST00000005810.8,Mthfd2-001,protein_coding,ENSMUSG00000005667.8,protein_coding	54773.8	0.331556	6.77479e-10	2.9517e-08
ENSMUST00000177053.7,Evi5l-005,protein_coding,ENSMUSG00000011832.15,protein_coding	854.493	0.515061	6.82166e-10	2.96911e-08
ENSMUST00000033965.13,Tenm3-001,protein_coding,ENSMUSG00000031561.16,protein_coding	2404.28	-0.314983	6.83221e-10	2.9707e-08
ENSMUST00000021339.7,Dtd2-001,protein_coding,ENSMUSG00000020956.14,protein_coding	1131.52	0.321727	7.00613e-10	3.04325e-08
ENSMUST00000044415.15,Npepl1-001,protein_coding,ENSMUSG00000039263.16,protein_coding	8299.92	0.295215	7.08099e-10	3.07266e-08
ENSMUST00000038739.4,Rfwd3-001,protein_coding,ENSMUSG00000033596.5,protein_coding	15873.1	-0.274678	7.09778e-10	3.07375e-08
ENSMUST00000164259.7,Os9-202,protein_coding,ENSMUSG00000040462.12,protein_coding	2748.97	0.511192	7.0946e-10	3.07375e-08
ENSMUST00000202899.3,Gsn-007,protein_coding,ENSMUSG00000026879.14,protein_coding	2020.04	0.532135	7.18683e-10	3.10919e-08
ENSMUST00000060710.7,Cdc25c-201,protein_coding,ENSMUSG00000044201.9,protein_coding	3724.74	-0.250548	7.27342e-10	3.14349e-08
ENSMUST00000030872.11,Orc5-001,protein_coding,ENSMUSG00000029012.11,protein_coding	3526.27	0.281046	7.29906e-10	3.15141e-08
ENSMUST00000188482.7,Myc-201,protein_coding,ENSMUSG00000022346.15,protein_coding	3478.12	0.445281	7.69981e-10	3.3211e-08
ENSMUST00000084250.10,Rcc1-001,protein_coding,ENSMUSG00000028896.13,protein_coding	14958.6	0.281173	7.73815e-10	3.3343e-08
ENSMUST00000027422.6,Slc16a14-001,protein_coding,ENSMUSG00000026220.6,protein_coding	148.097	0.868826	7.79488e-10	3.35539e-08
ENSMUST00000059287.13,Ephb2-002,protein_coding,ENSMUSG00000028664.14,protein_coding	1222.09	-0.360627	7.80802e-10	3.35768e-08
ENSMUST00000059775.14,Tgif1-001,protein_coding,ENSMUSG00000047407.17,protein_coding	4503.54	0.368095	7.82482e-10	3.36155e-08
ENSMUST00000031091.12,D5Ertd579e-001,protein_coding,ENSMUSG00000029190.19,protein_coding	5661.93	-0.318536	7.87428e-10	3.37606e-08
ENSMUST00000210967.1,Rpl13a-009,nonsense_mediated_decay,ENSMUSG00000074129.13,protein_coding	13189.4	0.354336	7.86707e-10	3.37606e-08
ENSMUST00000042235.14,Eef1a1-001,protein_coding,ENSMUSG00000037742.14,protein_coding	966375	0.288975	7.88404e-10	3.37688e-08
ENSMUST00000088898.10,Zfp280c-004,protein_coding,ENSMUSG00000036916.13,protein_coding	819.573	1.05136	7.91543e-10	3.38695e-08
ENSMUST00000089651.5,Dok1-001,protein_coding,ENSMUSG00000068335.6,protein_coding	7490.99	0.25732	8.00961e-10	3.42045e-08
ENSMUST00000212468.1,Hsbp1-003,protein_coding,ENSMUSG00000031839.7,protein_coding	1042	0.590502	8.00898e-10	3.42045e-08
ENSMUST00000108530.1,Nup88-002,protein_coding,ENSMUSG00000040667.11,protein_coding	16130.7	0.264495	8.05561e-10	3.43669e-08
ENSMUST00000043839.4,F11r-001,protein_coding,ENSMUSG00000038235.4,protein_coding	14914.4	0.206043	8.18609e-10	3.4889e-08
ENSMUST00000027760.13,Rgl1-001,protein_coding,ENSMUSG00000026482.13,protein_coding	762.754	-0.474701	8.26488e-10	3.51899e-08
ENSMUST00000085425.4,Isg15-201,protein_coding,ENSMUSG00000035692.6,protein_coding	1729.6	0.420593	8.29175e-10	3.52695e-08
ENSMUST00000131853.1,Rmnd1-004,protein_coding,ENSMUSG00000019763.11,protein_coding	35.9213	1.11194	8.37732e-10	3.55982e-08
ENSMUST00000085635.5,Mfsd7b-001,protein_coding,ENSMUSG00000066595.9,protein_coding	1556.25	-0.530124	8.48537e-10	3.60218e-08
ENSMUST00000022634.8,Bnip3l-002,protein_coding,ENSMUSG00000022051.15,protein_coding	11304.2	0.217752	8.54228e-10	3.62277e-08
ENSMUST00000171368.7,Anp32e-004,protein_coding,ENSMUSG00000015749.12,protein_coding	727.227	0.913685	8.60142e-10	3.64426e-08
ENSMUST00000020562.4,Cct4-004,protein_coding,ENSMUSG00000007739.10,protein_coding	23280.3	0.233696	8.638e-10	3.65616e-08
ENSMUST00000044532.10,Dock3-001,protein_coding,ENSMUSG00000039716.12,protein_coding	155.988	-0.95173	8.73797e-10	3.69484e-08
ENSMUST00000174757.7,Ddx39b-002,protein_coding,ENSMUSG00000019432.15,protein_coding	284.359	0.769267	8.7646e-10	3.70246e-08
ENSMUST00000112384.9,Rps24-201,protein_coding,ENSMUSG00000025290.16,protein_coding	52078	0.209947	8.8273e-10	3.72529e-08
ENSMUST00000201700.3,Sept11-002,protein_coding,ENSMUSG00000058013.11,protein_coding	1160.03	-0.363729	9.31324e-10	3.92428e-08
ENSMUST00000034220.7,Herpud1-002,protein_coding,ENSMUSG00000031770.16,protein_coding	1583.18	0.700945	9.31705e-10	3.92428e-08
ENSMUST00000001806.9,Coasy-001,protein_coding,ENSMUSG00000001755.12,protein_coding	2505.66	0.465746	1.006e-09	4.23308e-08
ENSMUST00000090180.2,Sema3g-001,protein_coding,ENSMUSG00000021904.5,protein_coding	656.71	0.55435	1.01559e-09	4.26927e-08
ENSMUST00000029771.12,F3-001,protein_coding,ENSMUSG00000028128.13,protein_coding	3351.36	0.311148	1.02327e-09	4.29313e-08
ENSMUST00000191837.5,Pcdh7-001,protein_coding,ENSMUSG00000029108.14,protein_coding	2424.2	-0.70815	1.02242e-09	4.29313e-08
ENSMUST00000026613.13,Gusb-001,protein_coding,ENSMUSG00000025534.17,protein_coding	8413.6	-0.252478	1.02629e-09	4.30162e-08
ENSMUST00000029540.12,Npr1-001,protein_coding,ENSMUSG00000027931.12,protein_coding	521.655	-0.471706	1.03125e-09	4.31822e-08
ENSMUST00000000579.2,Sox9-001,protein_coding,ENSMUSG00000000567.5,protein_coding	5431.02	-0.247454	1.03954e-09	4.3487e-08
ENSMUST00000015934.12,Surf1-001,protein_coding,ENSMUSG00000015790.16,protein_coding	2927.31	0.358589	1.04297e-09	4.35879e-08
ENSMUST00000026267.15,Parp6-001,protein_coding,ENSMUSG00000025237.16,protein_coding	387.358	0.949634	1.04969e-09	4.38264e-08
ENSMUST00000112101.7,Itga6-002,protein_coding,ENSMUSG00000027111.15,protein_coding	1158.22	0.960196	1.0532e-09	4.39303e-08
ENSMUST00000003493.8,Prkcsh-002,protein_coding,ENSMUSG00000003402.14,protein_coding	10904.9	0.22071	1.07665e-09	4.4865e-08
ENSMUST00000167327.1,Actn1-202,protein_coding,ENSMUSG00000015143.14,protein_coding	5900.19	0.251976	1.08723e-09	4.52618e-08
ENSMUST00000029476.8,Sec22b-001,protein_coding,ENSMUSG00000027879.9,protein_coding	2562.29	-0.306192	1.12637e-09	4.68445e-08
ENSMUST00000095576.3,Scel-201,protein_coding,ENSMUSG00000022123.8,protein_coding	910.807	-0.603323	1.12742e-09	4.68445e-08
ENSMUST00000082122.13,Dut-001,protein_coding,ENSMUSG00000027203.15,protein_coding	16080	0.264994	1.14003e-09	4.73227e-08
ENSMUST00000106113.1,Foxk2-001,protein_coding,ENSMUSG00000039275.9,protein_coding	20784.4	0.208745	1.16771e-09	4.8425e-08
ENSMUST00000100757.5,Adam1a-001,protein_coding,ENSMUSG00000072647.5,protein_coding	123.299	-0.812004	1.17588e-09	4.8717e-08
ENSMUST00000165740.8,Tecr-001,protein_coding,ENSMUSG00000031708.16,protein_coding	3258.73	-0.378278	1.20787e-09	4.99941e-08
ENSMUST00000080394.12,Sh3kbp1-002,protein_coding,ENSMUSG00000040990.17,protein_coding	2660.74	0.358887	1.22501e-09	5.06549e-08
ENSMUST00000123104.1,Knstrn-006,nonsense_mediated_decay,ENSMUSG00000027331.15,protein_coding	192.988	0.646054	1.24342e-09	5.13175e-08
ENSMUST00000021135.4,Ncbp3-001,protein_coding,ENSMUSG00000020783.14,protein_coding	6448.09	0.22539	1.24276e-09	5.13175e-08
ENSMUST00000156036.7,Pdk1-002,processed_transcript,ENSMUSG00000006494.11,protein_coding	7017.58	0.390537	1.2452e-09	5.13416e-08
ENSMUST00000102823.9,Ttc39b-001,protein_coding,ENSMUSG00000038172.14,protein_coding	7395.07	-0.319619	1.25005e-09	5.14926e-08
ENSMUST00000032924.5,Kctd13-001,protein_coding,ENSMUSG00000030685.5,protein_coding	2948.38	0.424277	1.28541e-09	5.28983e-08
ENSMUST00000198241.4,Asic3-003,retained_intron,ENSMUSG00000038276.12,protein_coding	92.9989	-0.954368	1.30601e-09	5.36751e-08
ENSMUST00000021166.5,Cygb-001,protein_coding,ENSMUSG00000020810.5,protein_coding	122.54	-0.880202	1.30678e-09	5.36751e-08
ENSMUST00000113590.7,Speg-002,protein_coding,ENSMUSG00000026207.16,protein_coding	1192.2	-0.380657	1.31361e-09	5.39044e-08
ENSMUST00000103122.9,Tgm2-001,protein_coding,ENSMUSG00000037820.15,protein_coding	668.484	0.43434	1.36767e-09	5.60692e-08
ENSMUST00000004554.13,Rps5-001,protein_coding,ENSMUSG00000012848.15,protein_coding	86320	0.280743	1.39271e-09	5.70414e-08
ENSMUST00000173070.7,1110038B12Rik-002,lincRNA,ENSMUSG00000092203.7,processed_transcript	1471.56	0.43114	1.43104e-09	5.85558e-08
ENSMUST00000201022.1,Psph-008,retained_intron,ENSMUSG00000029446.14,protein_coding	1601.87	0.495575	1.44173e-09	5.89372e-08
ENSMUST00000212520.1,Capn15-001,protein_coding,ENSMUSG00000037326.10,protein_coding	1270.49	0.419025	1.44448e-09	5.89934e-08
ENSMUST00000106602.9,Rpl38-001,protein_coding,ENSMUSG00000057322.12,protein_coding	26142.3	0.206086	1.4746e-09	6.01666e-08
ENSMUST00000033770.12,Mecp2-002,protein_coding,ENSMUSG00000031393.16,protein_coding	1891.31	0.384692	1.49207e-09	6.08217e-08
ENSMUST00000106653.3,Usp47-004,protein_coding,ENSMUSG00000059263.9,protein_coding	8050.38	-0.449005	1.50062e-09	6.11122e-08
ENSMUST00000117399.1,Msn-001,protein_coding,ENSMUSG00000031207.16,protein_coding	68509.5	0.215487	1.51374e-09	6.15885e-08
ENSMUST00000064174.11,Cemip-001,protein_coding,ENSMUSG00000052353.13,protein_coding	490.907	-0.655917	1.52822e-09	6.21186e-08
ENSMUST00000022993.5,Derl1-201,protein_coding,ENSMUSG00000022365.5,protein_coding	23353.4	0.327834	1.55107e-09	6.29882e-08
ENSMUST00000114071.7,Capg-001,protein_coding,ENSMUSG00000056737.14,protein_coding	771.017	0.817262	1.56429e-09	6.34651e-08
ENSMUST00000032998.12,Rps3-001,protein_coding,ENSMUSG00000030744.13,protein_coding	98965	0.27302	1.56685e-09	6.3509e-08
ENSMUST00000151958.1,Gadd45a-004,retained_intron,ENSMUSG00000036390.8,protein_coding	729.054	0.872768	1.61169e-09	6.5265e-08
ENSMUST00000153258.7,Dpm1-008,retained_intron,ENSMUSG00000078919.10,protein_coding	44.208	1.1063	1.6171e-09	6.54227e-08
ENSMUST00000156359.1,Rplp0-004,protein_coding,ENSMUSG00000067274.10,protein_coding	46865.8	0.452575	1.62954e-09	6.58639e-08
ENSMUST00000090553.11,Sars-001,protein_coding,ENSMUSG00000068739.13,protein_coding	11057.2	0.387569	1.66275e-09	6.71431e-08
ENSMUST00000046831.10,Tmem205-001,protein_coding,ENSMUSG00000040883.16,protein_coding	687.15	0.469638	1.67528e-09	6.75858e-08
ENSMUST00000041213.11,Cnppd1-002,protein_coding,ENSMUSG00000033159.14,protein_coding	2057.22	0.394526	1.68614e-09	6.79603e-08
ENSMUST00000105349.7,Mbd3-002,protein_coding,ENSMUSG00000035478.14,protein_coding	10945.3	-0.342971	1.71042e-09	6.88745e-08
ENSMUST00000107333.7,S100a16-006,protein_coding,ENSMUSG00000074457.10,protein_coding	1063.01	0.553879	1.71873e-09	6.91443e-08
ENSMUST00000049822.9,Them4-001,protein_coding,ENSMUSG00000028145.9,protein_coding	1068.23	0.524798	1.72453e-09	6.9313e-08
ENSMUST00000045970.7,Gpc1-001,protein_coding,ENSMUSG00000034220.7,protein_coding	33463.9	0.24681	1.72905e-09	6.94299e-08
ENSMUST00000030010.3,Abca1-001,protein_coding,ENSMUSG00000015243.4,protein_coding	238.205	-0.666913	1.7878e-09	7.1722e-08
ENSMUST00000019854.12,Mrpl24-001,protein_coding,ENSMUSG00000019710.13,protein_coding	1785.11	0.46732	1.80082e-09	7.21097e-08
ENSMUST00000176500.7,Arhgef2-003,protein_coding,ENSMUSG00000028059.15,protein_coding	22669.2	0.616129	1.80058e-09	7.21097e-08
ENSMUST00000113867.8,Tsc1-007,protein_coding,ENSMUSG00000026812.16,protein_coding	1768.21	-0.475417	1.81349e-09	7.25496e-08
ENSMUST00000041055.7,Atg2b-201,protein_coding,ENSMUSG00000041341.9,protein_coding	11571.7	0.209378	1.82293e-09	7.28596e-08
ENSMUST00000107812.7,Ift80-001,protein_coding,ENSMUSG00000027778.15,protein_coding	2333.01	-0.538958	1.84888e-09	7.38282e-08
ENSMUST00000116629.8,Arid5a-005,nonsense_mediated_decay,ENSMUSG00000037447.16,protein_coding	2168.2	0.573978	1.85071e-09	7.38328e-08
ENSMUST00000017620.9,Cant1-002,protein_coding,ENSMUSG00000025575.14,protein_coding	3105.8	-0.20772	1.86599e-09	7.43735e-08
ENSMUST00000025350.9,Dcp2-001,protein_coding,ENSMUSG00000024472.9,protein_coding	5528.98	-0.566035	1.90099e-09	7.56985e-08
ENSMUST00000049357.9,Pnrc1-001,protein_coding,ENSMUSG00000040128.9,protein_coding	3385.35	0.301229	1.93982e-09	7.71732e-08
ENSMUST00000099475.11,Serf2-004,protein_coding,ENSMUSG00000074884.12,protein_coding	10399.4	0.234196	1.94977e-09	7.74974e-08
ENSMUST00000027727.14,Adipor1-001,protein_coding,ENSMUSG00000026457.14,protein_coding	23522.3	0.241003	1.99624e-09	7.92713e-08
ENSMUST00000041029.5,Smad6-001,protein_coding,ENSMUSG00000036867.7,protein_coding	6149.32	-0.34317	2.00262e-09	7.94516e-08
ENSMUST00000138160.7,Bnip3l-007,processed_transcript,ENSMUSG00000022051.15,protein_coding	2007.97	0.423394	2.00541e-09	7.94887e-08
ENSMUST00000151839.1,Agfg2-003,protein_coding,ENSMUSG00000029722.15,protein_coding	226.203	0.756587	2.00977e-09	7.95884e-08
ENSMUST00000047511.13,Shtn1-201,protein_coding,ENSMUSG00000041362.16,protein_coding	696.223	0.404479	2.02413e-09	8.00834e-08
ENSMUST00000125036.7,Shc1-005,protein_coding,ENSMUSG00000042626.13,protein_coding	161.752	0.882035	2.02906e-09	8.02046e-08
ENSMUST00000109816.7,Tpx2-002,protein_coding,ENSMUSG00000027469.16,protein_coding	21656.1	0.242417	2.03527e-09	8.03765e-08
ENSMUST00000027985.7,Ddr2-201,protein_coding,ENSMUSG00000026674.9,protein_coding	1486.79	0.834651	2.07788e-09	8.19839e-08
ENSMUST00000022704.7,Itm2b-201,protein_coding,ENSMUSG00000022108.7,protein_coding	13206.2	0.221235	2.10246e-09	8.28778e-08
ENSMUST00000196213.1,Galnt11-005,processed_transcript,ENSMUSG00000038072.14,protein_coding	679.734	-0.54243	2.11914e-09	8.34589e-08
ENSMUST00000115457.7,Eif4g1-003,protein_coding,ENSMUSG00000045983.15,protein_coding	5287.22	-0.791818	2.13492e-09	8.40034e-08
ENSMUST00000040656.6,Bphl-201,protein_coding,ENSMUSG00000038286.10,protein_coding	1279.34	0.335075	2.15508e-09	8.4642e-08
ENSMUST00000082243.6,Spire1-202,protein_coding,ENSMUSG00000024533.15,protein_coding	3522.33	0.353624	2.1548e-09	8.4642e-08
ENSMUST00000029815.7,Cisd2-001,protein_coding,ENSMUSG00000028165.9,protein_coding	5259.96	-0.238307	2.19354e-09	8.6074e-08
ENSMUST00000108275.1,Ift20-002,protein_coding,ENSMUSG00000001105.15,protein_coding	580.109	0.485174	2.20498e-09	8.64441e-08
ENSMUST00000057893.6,Fzd2-001,protein_coding,ENSMUSG00000050288.6,protein_coding	5743.26	-0.251079	2.21772e-09	8.68645e-08
ENSMUST00000031331.12,Ccng2-001,protein_coding,ENSMUSG00000029385.14,protein_coding	1699.59	0.577336	2.2218e-09	8.6945e-08
ENSMUST00000019939.11,Snx3-001,protein_coding,ENSMUSG00000019804.12,protein_coding	18281.3	0.161731	2.25256e-09	8.80688e-08
ENSMUST00000095224.10,Safb-001,protein_coding,ENSMUSG00000071054.12,protein_coding	9025.19	0.265027	2.27344e-09	8.88046e-08
ENSMUST00000075774.3,Tubb2b-201,protein_coding,ENSMUSG00000045136.5,protein_coding	3643.09	-0.380578	2.29182e-09	8.94411e-08
ENSMUST00000020497.13,Aldh1l2-001,protein_coding,ENSMUSG00000020256.14,protein_coding	28986	0.490283	2.3294e-09	9.08256e-08
ENSMUST00000033899.13,Col4a2-001,protein_coding,ENSMUSG00000031503.13,protein_coding	39050.7	0.183178	2.33543e-09	9.09783e-08
ENSMUST00000045740.7,Zxdc-004,protein_coding,ENSMUSG00000034430.16,protein_coding	669.541	0.677247	2.34646e-09	9.13251e-08
ENSMUST00000019677.11,Mknk1-001,protein_coding,ENSMUSG00000028708.16,protein_coding	2490.23	0.401848	2.38895e-09	9.2895e-08
ENSMUST00000048781.3,Pck2-201,protein_coding,ENSMUSG00000040618.6,protein_coding	45284.5	0.413634	2.43433e-09	9.45741e-08
ENSMUST00000177056.7,Taf6l-005,protein_coding,ENSMUSG00000003680.15,protein_coding	552.081	-0.917325	2.45927e-09	9.5457e-08
ENSMUST00000199202.4,Fubp1-005,protein_coding,ENSMUSG00000028034.15,protein_coding	1808.65	0.40218	2.47499e-09	9.59804e-08
ENSMUST00000103031.7,Fbf1-001,protein_coding,ENSMUSG00000020776.18,protein_coding	4718.39	-0.490079	2.49302e-09	9.65926e-08
ENSMUST00000150757.7,Mrgbp-002,retained_intron,ENSMUSG00000027569.15,protein_coding	809.596	0.350758	2.50736e-09	9.70611e-08
ENSMUST00000091002.7,Fhdc1-001,protein_coding,ENSMUSG00000041842.15,protein_coding	7462.13	0.221519	2.61226e-09	1.0094e-07
ENSMUST00000160298.1,Gm8113-001,protein_coding,ENSMUSG00000089901.1,protein_coding	519.181	-0.517262	2.61214e-09	1.0094e-07
ENSMUST00000202148.1,Gm20186-002,lincRNA,ENSMUSG00000106874.1,lincRNA	895.177	-0.634595	2.62232e-09	1.01238e-07
ENSMUST00000020647.9,3010026O09Rik-001,protein_coding,ENSMUSG00000020381.10,protein_coding	1060.3	0.404063	2.63539e-09	1.01652e-07
ENSMUST00000049460.10,Grn-001,protein_coding,ENSMUSG00000034708.11,protein_coding	11349.2	0.281232	2.68116e-09	1.03324e-07
ENSMUST00000102678.4,H2-T23-001,protein_coding,ENSMUSG00000067212.8,protein_coding	544.559	0.398831	2.69867e-09	1.03906e-07
ENSMUST00000050096.13,Add3-202,protein_coding,ENSMUSG00000025026.14,protein_coding	6918.51	0.259391	2.71144e-09	1.04305e-07
ENSMUST00000187771.6,Morf4l1-013,processed_transcript,ENSMUSG00000062270.13,protein_coding	3232.52	0.364683	2.71833e-09	1.04476e-07
ENSMUST00000075447.13,Nectin2-001,protein_coding,ENSMUSG00000062300.14,protein_coding	2820.06	0.318619	2.72215e-09	1.04529e-07
ENSMUST00000037930.12,Msl1-003,protein_coding,ENSMUSG00000052915.14,protein_coding	333.97	0.584367	2.75181e-09	1.05575e-07
ENSMUST00000165331.7,Immt-003,protein_coding,ENSMUSG00000052337.15,protein_coding	177.76	-0.848574	2.77222e-09	1.06263e-07
ENSMUST00000129753.7,Aldh2-002,protein_coding,ENSMUSG00000029455.14,protein_coding	28152.3	0.260135	2.77603e-09	1.06314e-07
ENSMUST00000163600.7,Ccnh-003,protein_coding,ENSMUSG00000021548.10,protein_coding	1253.99	0.402207	2.79267e-09	1.06856e-07
ENSMUST00000126486.7,Fyn-003,protein_coding,ENSMUSG00000019843.14,protein_coding	1157.44	0.70911	2.86476e-09	1.09517e-07
ENSMUST00000047857.15,Fbxl5-001,protein_coding,ENSMUSG00000039753.16,protein_coding	5380.33	0.24155	2.90538e-09	1.10677e-07
ENSMUST00000001187.14,Anxa4-007,protein_coding,ENSMUSG00000029994.17,protein_coding	12269.9	0.210453	2.90264e-09	1.10677e-07
ENSMUST00000021322.6,Fmnl1-006,retained_intron,ENSMUSG00000055805.14,protein_coding	82.5846	-0.982115	2.90292e-09	1.10677e-07
ENSMUST00000127906.7,Dsp-002,protein_coding,ENSMUSG00000054889.9,protein_coding	1035.31	0.584956	2.90513e-09	1.10677e-07
ENSMUST00000112969.9,Paqr3-004,protein_coding,ENSMUSG00000055725.11,protein_coding	913.957	0.678835	2.91114e-09	1.10798e-07
ENSMUST00000113045.8,Mum1l1-203,protein_coding,ENSMUSG00000042515.13,protein_coding	765.551	-0.86429	2.9348e-09	1.116e-07
ENSMUST00000187504.6,Lbhd1-001,protein_coding,ENSMUSG00000096740.7,protein_coding	834.934	-0.515913	2.95819e-09	1.1239e-07
ENSMUST00000120542.7,Mettl1-002,protein_coding,ENSMUSG00000006732.14,protein_coding	831.82	0.635853	2.99882e-09	1.13833e-07
ENSMUST00000174031.7,Ube2i-010,protein_coding,ENSMUSG00000015120.15,protein_coding	12621.3	0.188358	3.00909e-09	1.14123e-07
ENSMUST00000007959.13,Rhoa-001,protein_coding,ENSMUSG00000007815.13,protein_coding	40074.1	0.25282	3.01359e-09	1.14193e-07
ENSMUST00000189664.1,Ndufs1-009,protein_coding,ENSMUSG00000025968.16,protein_coding	61.6428	0.978565	3.04029e-09	1.15103e-07
ENSMUST00000130256.2,B930095G15Rik-002,sense_intronic,ENSMUSG00000085133.2,sense_intronic	847.55	-0.334844	3.04432e-09	1.15154e-07
ENSMUST00000087401.11,Morc4-001,protein_coding,ENSMUSG00000031434.15,protein_coding	2321.27	0.450713	3.07177e-09	1.16091e-07
ENSMUST00000034187.8,Mmp2-001,protein_coding,ENSMUSG00000031740.8,protein_coding	2681.22	-0.198592	3.08759e-09	1.16586e-07
ENSMUST00000151843.7,Mib2-002,processed_transcript,ENSMUSG00000029060.17,protein_coding	1080.75	0.664991	3.11245e-09	1.17422e-07
ENSMUST00000022459.3,Phf7-201,protein_coding,ENSMUSG00000021902.6,protein_coding	1548.02	0.311041	3.12452e-09	1.17774e-07
ENSMUST00000109626.3,Cyld-203,protein_coding,ENSMUSG00000036712.15,protein_coding	700.825	-0.849528	3.17722e-09	1.19656e-07
ENSMUST00000120878.8,Sept8-007,protein_coding,ENSMUSG00000018398.18,protein_coding	1689.11	0.35425	3.28333e-09	1.23544e-07
ENSMUST00000165536.7,Klf3-001,protein_coding,ENSMUSG00000029178.14,protein_coding	4699.74	-0.422216	3.30026e-09	1.24073e-07
ENSMUST00000139560.7,Ndc1-001,protein_coding,ENSMUSG00000028614.14,protein_coding	10534.5	-0.271898	3.34228e-09	1.25433e-07
ENSMUST00000134040.1,Tpt1-005,processed_transcript,ENSMUSG00000060126.14,protein_coding	86891.3	0.200294	3.34063e-09	1.25433e-07
ENSMUST00000165721.7,Csnk1a1-002,protein_coding,ENSMUSG00000024576.14,protein_coding	16546.2	0.213125	3.37427e-09	1.26523e-07
ENSMUST00000028619.4,Hsd17b12-001,protein_coding,ENSMUSG00000027195.10,protein_coding	19500.4	0.242764	3.38922e-09	1.26973e-07
ENSMUST00000161309.7,Pole4-004,processed_transcript,ENSMUSG00000030042.15,protein_coding	192.922	0.675785	3.42106e-09	1.27931e-07
ENSMUST00000105324.8,Hmg20b-003,protein_coding,ENSMUSG00000020232.17,protein_coding	1820.89	0.367661	3.41829e-09	1.27931e-07
ENSMUST00000025217.8,Hspa9-001,protein_coding,ENSMUSG00000024359.8,protein_coding	121190	0.263838	3.4237e-09	1.27931e-07
ENSMUST00000205865.1,Gpi1-010,nonsense_mediated_decay,ENSMUSG00000036427.5,protein_coding	4126.96	0.25304	3.43284e-09	1.28161e-07
ENSMUST00000032410.13,Tada3-001,protein_coding,ENSMUSG00000048930.12,protein_coding	3967.86	0.249255	3.45251e-09	1.28784e-07
ENSMUST00000031597.6,Plbd2-001,protein_coding,ENSMUSG00000029598.12,protein_coding	6811.62	0.205574	3.46009e-09	1.28955e-07
ENSMUST00000211699.1,Trak1-002,retained_intron,ENSMUSG00000032536.11,protein_coding	187.596	0.967266	3.46724e-09	1.2911e-07
ENSMUST00000021359.5,Pole2-201,protein_coding,ENSMUSG00000020974.5,protein_coding	2959.83	0.230572	3.50124e-09	1.30263e-07
ENSMUST00000181283.2,Ssh2-002,protein_coding,ENSMUSG00000037926.15,protein_coding	541.209	0.579559	3.52152e-09	1.30904e-07
ENSMUST00000022977.13,Sqle-001,protein_coding,ENSMUSG00000022351.14,protein_coding	22831.1	0.319179	3.55678e-09	1.32101e-07
ENSMUST00000143254.7,Svil-002,protein_coding,ENSMUSG00000024236.18,protein_coding	6062.1	0.269319	3.56434e-09	1.32268e-07
ENSMUST00000090973.11,Nes-001,protein_coding,ENSMUSG00000004891.16,protein_coding	1637.43	-0.415869	3.57626e-09	1.32552e-07
ENSMUST00000078434.6,Ppp3cc-201,protein_coding,ENSMUSG00000022092.10,protein_coding	1623.98	0.416605	3.57817e-09	1.32552e-07
ENSMUST00000027738.13,Tor1aip1-001,protein_coding,ENSMUSG00000026466.16,protein_coding	1193.85	0.480294	3.58989e-09	1.32872e-07
ENSMUST00000174372.2,Slc2a1-004,nonsense_mediated_decay,ENSMUSG00000028645.11,protein_coding	6555.67	0.336173	3.61434e-09	1.33619e-07
ENSMUST00000093943.9,Cbx1-001,protein_coding,ENSMUSG00000018666.13,protein_coding	3012.53	0.360242	3.61627e-09	1.33619e-07
ENSMUST00000106588.7,Rps15a-004,protein_coding,ENSMUSG00000008683.16,protein_coding	29245.6	0.205381	3.67149e-09	1.35503e-07
ENSMUST00000023039.14,St13-004,protein_coding,ENSMUSG00000022403.14,protein_coding	15442.1	0.201306	3.67355e-09	1.35503e-07
ENSMUST00000035301.6,Atp6v1g1-001,protein_coding,ENSMUSG00000039105.6,protein_coding	15235.1	0.22699	3.6953e-09	1.36187e-07
ENSMUST00000047034.8,Ttbk1-201,protein_coding,ENSMUSG00000015599.8,protein_coding	137.84	-0.784472	3.69844e-09	1.36187e-07
ENSMUST00000114471.1,Cblb-201,protein_coding,ENSMUSG00000022637.10,protein_coding	5568.64	0.192798	3.73453e-09	1.37399e-07
ENSMUST00000193168.1,Rpl22l1-006,nonsense_mediated_decay,ENSMUSG00000039221.10,protein_coding	397.352	0.559542	3.73816e-09	1.37415e-07
ENSMUST00000063814.14,Gnpda1-001,protein_coding,ENSMUSG00000052102.14,protein_coding	2961.03	0.307254	3.75371e-09	1.37869e-07
ENSMUST00000025746.13,Dpf2-009,nonsense_mediated_decay,ENSMUSG00000024826.14,protein_coding	7436.8	0.420298	3.78219e-09	1.38796e-07
ENSMUST00000046093.5,Hmx3-001,protein_coding,ENSMUSG00000040148.5,protein_coding	74.9642	1.01117	3.79846e-09	1.39275e-07
ENSMUST00000176305.7,Hnrnpk-014,protein_coding,ENSMUSG00000021546.17,protein_coding	12813.5	0.261799	3.83988e-09	1.40673e-07
ENSMUST00000032386.10,Bhlhe41-001,protein_coding,ENSMUSG00000030256.11,protein_coding	1077.27	0.312428	3.90518e-09	1.42944e-07
ENSMUST00000090559.11,Cry2-001,protein_coding,ENSMUSG00000068742.11,protein_coding	3079.16	0.400954	3.93896e-09	1.44058e-07
ENSMUST00000191775.1,Cr1l-007,protein_coding,ENSMUSG00000016481.15,protein_coding	928.397	0.54409	3.98093e-09	1.45465e-07
ENSMUST00000195943.1,Smarcd3-009,protein_coding,ENSMUSG00000028949.13,protein_coding	901.708	-0.485662	3.98418e-09	1.45465e-07
ENSMUST00000212230.1,Dync1li2-007,protein_coding,ENSMUSG00000035770.8,protein_coding	821.76	0.500354	4.00999e-09	1.46283e-07
ENSMUST00000087638.3,Aldh1a1-001,protein_coding,ENSMUSG00000053279.6,protein_coding	3341.99	-0.35936	4.03486e-09	1.47066e-07
ENSMUST00000018700.12,Dlg4-003,protein_coding,ENSMUSG00000020886.16,protein_coding	3499.83	0.353058	4.07055e-09	1.48241e-07
ENSMUST00000165223.7,Clasp1-003,protein_coding,ENSMUSG00000064302.13,protein_coding	8346.37	-0.246243	4.10236e-09	1.49273e-07
ENSMUST00000140164.7,Abi1-001,protein_coding,ENSMUSG00000058835.14,protein_coding	2639.52	-0.720533	4.18867e-09	1.52285e-07
ENSMUST00000023774.11,Slc11a2-001,protein_coding,ENSMUSG00000023030.16,protein_coding	2723.6	0.365091	4.20788e-09	1.52854e-07
ENSMUST00000003612.12,Dusp3-001,protein_coding,ENSMUSG00000003518.13,protein_coding	1951.64	-0.351773	4.22664e-09	1.53406e-07
ENSMUST00000000619.7,Clcn4-001,protein_coding,ENSMUSG00000000605.9,protein_coding	2229.91	-0.366491	4.25715e-09	1.54383e-07
ENSMUST00000130818.7,Pcnp-002,nonsense_mediated_decay,ENSMUSG00000071533.11,protein_coding	1053.38	0.377129	4.28157e-09	1.55138e-07
ENSMUST00000216867.1,Rps25-002,protein_coding,ENSMUSG00000009927.9,protein_coding	47837.6	0.268215	4.29019e-09	1.5532e-07
ENSMUST00000052622.5,1810011O10Rik-001,protein_coding,ENSMUSG00000056313.5,protein_coding	838.362	0.393377	4.3219e-09	1.56337e-07
ENSMUST00000021620.12,Otub2-001,protein_coding,ENSMUSG00000021203.15,protein_coding	2298.12	0.547144	4.33026e-09	1.56507e-07
ENSMUST00000140322.1,Ssu72-003,retained_intron,ENSMUSG00000029038.9,protein_coding	1035.76	0.386298	4.39452e-09	1.58697e-07
ENSMUST00000001079.14,Sec24b-001,protein_coding,ENSMUSG00000001052.15,protein_coding	13402.1	0.154676	4.40419e-09	1.58913e-07
ENSMUST00000103217.10,Pex14-001,protein_coding,ENSMUSG00000028975.16,protein_coding	10907.4	0.255266	4.43052e-09	1.59729e-07
ENSMUST00000025490.8,Prrc1-201,protein_coding,ENSMUSG00000024594.8,protein_coding	8247.73	0.307722	4.47121e-09	1.61061e-07
ENSMUST00000069180.7,Zcchc24-001,protein_coding,ENSMUSG00000055538.7,protein_coding	6724.21	0.353688	4.49461e-09	1.61768e-07
ENSMUST00000165316.7,Iars-001,protein_coding,ENSMUSG00000037851.13,protein_coding	63134.8	0.283984	4.69702e-09	1.68912e-07
ENSMUST00000206378.1,Kcmf1-006,protein_coding,ENSMUSG00000055239.10,protein_coding	431.843	0.904284	4.75769e-09	1.70951e-07
ENSMUST00000097333.9,Ddr1-002,protein_coding,ENSMUSG00000003534.17,protein_coding	2345.48	-0.404089	4.8204e-09	1.7306e-07
ENSMUST00000123555.7,Parp3-004,protein_coding,ENSMUSG00000023249.15,protein_coding	1191.58	-0.508032	4.87586e-09	1.74905e-07
ENSMUST00000211769.1,Glrx3-005,nonsense_mediated_decay,ENSMUSG00000031068.8,protein_coding	142.08	0.865183	4.88254e-09	1.74999e-07
ENSMUST00000119848.7,Eme2-003,protein_coding,ENSMUSG00000073436.11,protein_coding	491.947	-0.556126	4.89257e-09	1.75213e-07
ENSMUST00000188750.6,Tfdp2-013,protein_coding,ENSMUSG00000032411.15,protein_coding	622.881	0.611307	4.97277e-09	1.77937e-07
ENSMUST00000020974.6,Id2-201,protein_coding,ENSMUSG00000020644.8,protein_coding	6053.47	-0.613637	5.02668e-09	1.7958e-07
ENSMUST00000096367.4,Spin4-001,protein_coding,ENSMUSG00000071722.4,protein_coding	324.731	-0.786112	5.02703e-09	1.7958e-07
ENSMUST00000021297.5,Lsm12-001,protein_coding,ENSMUSG00000020922.11,protein_coding	17958.4	0.174298	5.1193e-09	1.82724e-07
ENSMUST00000197767.4,Hax1-004,protein_coding,ENSMUSG00000027944.13,protein_coding	1790.31	0.359635	5.16733e-09	1.84286e-07
ENSMUST00000100799.8,Rpl15-002,protein_coding,ENSMUSG00000012405.15,protein_coding	87135.8	0.286137	5.18469e-09	1.84752e-07
ENSMUST00000022580.6,Slc25a30-201,protein_coding,ENSMUSG00000022003.6,protein_coding	4525.54	0.279366	5.23537e-09	1.86403e-07
ENSMUST00000086580.11,Yap1-002,protein_coding,ENSMUSG00000053110.13,protein_coding	9272.75	-0.260663	5.33964e-09	1.89959e-07
ENSMUST00000040514.7,Irs2-001,protein_coding,ENSMUSG00000038894.7,protein_coding	14653.5	-0.266608	5.37919e-09	1.91208e-07
ENSMUST00000111639.7,Arntl2-001,protein_coding,ENSMUSG00000040187.15,protein_coding	712.176	0.423917	5.3857e-09	1.91281e-07
ENSMUST00000025511.9,Rps14-001,protein_coding,ENSMUSG00000024608.10,protein_coding	61739	0.301397	5.39406e-09	1.9142e-07
ENSMUST00000026133.14,Pycr1-001,protein_coding,ENSMUSG00000025140.15,protein_coding	6736.4	0.468565	5.43404e-09	1.9268e-07
ENSMUST00000033898.9,Col4a1-001,protein_coding,ENSMUSG00000031502.11,protein_coding	78653.2	0.202827	5.50335e-09	1.94817e-07
ENSMUST00000102923.9,Aebp1-001,protein_coding,ENSMUSG00000020473.13,protein_coding	22153.3	-0.212465	5.50063e-09	1.94817e-07
ENSMUST00000086523.6,Pxn-002,protein_coding,ENSMUSG00000029528.18,protein_coding	3705.58	0.335428	5.54302e-09	1.9606e-07
ENSMUST00000088217.11,Tbl1x-001,protein_coding,ENSMUSG00000025246.13,protein_coding	24564.2	0.228496	5.57487e-09	1.97024e-07
ENSMUST00000089559.10,Ddrgk1-001,protein_coding,ENSMUSG00000068290.11,protein_coding	6447.35	0.288772	5.60265e-09	1.97844e-07
ENSMUST00000130871.1,Gm28043-001,nonsense_mediated_decay,ENSMUSG00000098374.1,protein_coding	1852	0.446195	5.69338e-09	2.00883e-07
ENSMUST00000206265.1,Atxn2l-006,protein_coding,ENSMUSG00000032637.15,protein_coding	202.545	0.87321	5.73167e-09	2.02068e-07
ENSMUST00000110086.1,Fgd3-003,protein_coding,ENSMUSG00000037946.11,protein_coding	505.538	-0.568097	5.81525e-09	2.04847e-07
ENSMUST00000084947.9,Trmt61a-201,protein_coding,ENSMUSG00000060950.11,protein_coding	1469.33	-0.463417	5.82923e-09	2.05172e-07
ENSMUST00000194462.5,Slc7a11-004,protein_coding,ENSMUSG00000027737.10,protein_coding	296.148	1.06067	5.85617e-09	2.05951e-07
ENSMUST00000094801.4,Ttc17-002,protein_coding,ENSMUSG00000027194.16,protein_coding	1616.41	0.533177	5.89486e-09	2.07143e-07
ENSMUST00000025215.8,Sil1-201,protein_coding,ENSMUSG00000024357.9,protein_coding	3432.54	0.370491	5.94534e-09	2.08746e-07
ENSMUST00000115239.9,Sept6-001,protein_coding,ENSMUSG00000050379.15,protein_coding	1642.51	0.337332	5.98155e-09	2.09847e-07
ENSMUST00000132404.7,Selenoi-003,nonsense_mediated_decay,ENSMUSG00000075703.15,protein_coding	3197.49	0.255434	6.05547e-09	2.12267e-07
ENSMUST00000004565.14,Ralb-001,protein_coding,ENSMUSG00000004451.14,protein_coding	8089.12	0.216181	6.11054e-09	2.14023e-07
ENSMUST00000112709.7,Tro-201,protein_coding,ENSMUSG00000025272.16,protein_coding	263.191	-1.07075	6.19964e-09	2.16967e-07
ENSMUST00000150427.7,Ddb2-003,processed_transcript,ENSMUSG00000002109.14,protein_coding	119.845	1.02492	6.28526e-09	2.19607e-07
ENSMUST00000176364.7,Retsat-004,protein_coding,ENSMUSG00000056666.13,protein_coding	2590.63	0.358522	6.28228e-09	2.19607e-07
ENSMUST00000128791.1,Ctsc-004,protein_coding,ENSMUSG00000030560.17,protein_coding	403.253	0.778916	6.33259e-09	2.21081e-07
ENSMUST00000141108.1,Mib2-005,protein_coding,ENSMUSG00000029060.17,protein_coding	611.698	0.593698	6.3536e-09	2.21635e-07
ENSMUST00000025803.8,Dkk1-001,protein_coding,ENSMUSG00000024868.8,protein_coding	183.216	-0.703161	6.36559e-09	2.21873e-07
ENSMUST00000025563.6,Fth1-201,protein_coding,ENSMUSG00000024661.6,protein_coding	186556	0.260906	6.45263e-09	2.24725e-07
ENSMUST00000173844.7,Rps28-001,protein_coding,ENSMUSG00000067288.12,protein_coding	49009.6	0.217729	6.46444e-09	2.24954e-07
ENSMUST00000042194.9,Trpm4-001,protein_coding,ENSMUSG00000038260.10,protein_coding	880.314	0.383443	6.49887e-09	2.2597e-07
ENSMUST00000134962.1,Abcc5-003,retained_intron,ENSMUSG00000022822.15,protein_coding	788.368	-0.569664	6.64122e-09	2.30733e-07
ENSMUST00000008826.13,Rpl10-001,protein_coding,ENSMUSG00000008682.13,protein_coding	72522.5	0.250026	6.94743e-09	2.41177e-07
ENSMUST00000054477.7,AI837181-002,processed_transcript,ENSMUSG00000047423.9,protein_coding	1236.48	0.818563	6.99843e-09	2.42751e-07
ENSMUST00000022616.12,Clu-001,protein_coding,ENSMUSG00000022037.14,protein_coding	1217.58	-0.371321	7.01592e-09	2.43162e-07
ENSMUST00000080514.8,Rpp25-001,protein_coding,ENSMUSG00000062309.8,protein_coding	530.475	-0.471255	7.07169e-09	2.44898e-07
ENSMUST00000163031.1,Vti1b-003,nonsense_mediated_decay,ENSMUSG00000021124.13,protein_coding	38.9896	1.05191	7.09277e-09	2.4543e-07
ENSMUST00000031726.14,Gnb2-001,protein_coding,ENSMUSG00000029713.15,protein_coding	35789.2	0.22382	7.10821e-09	2.45767e-07
ENSMUST00000119787.8,Top3b-004,protein_coding,ENSMUSG00000022779.14,protein_coding	1767.68	0.548649	7.1479e-09	2.46941e-07
ENSMUST00000004134.10,Gstm5-001,protein_coding,ENSMUSG00000004032.10,protein_coding	4023.13	0.262062	7.16064e-09	2.46985e-07
ENSMUST00000166005.7,Zfp426-201,protein_coding,ENSMUSG00000059475.13,protein_coding	52.5513	0.948075	7.15812e-09	2.46985e-07
ENSMUST00000070118.13,Efemp2-002,protein_coding,ENSMUSG00000024909.14,protein_coding	1384.72	-0.479308	7.18999e-09	2.47799e-07
ENSMUST00000128490.7,Dcaf11-015,protein_coding,ENSMUSG00000022214.14,protein_coding	89.6599	-1.03733	7.23494e-09	2.49148e-07
ENSMUST00000142351.8,Vegfa-003,protein_coding,ENSMUSG00000023951.17,protein_coding	1666.79	0.466102	7.24958e-09	2.49453e-07
ENSMUST00000034377.7,Pla2g15-001,protein_coding,ENSMUSG00000031903.7,protein_coding	2070.45	0.334946	7.25556e-09	2.49459e-07
ENSMUST00000113215.9,Sh3bgrl2-001,protein_coding,ENSMUSG00000032261.16,protein_coding	3052.95	0.295714	7.29316e-09	2.50552e-07
ENSMUST00000170991.7,Serpinb6a-012,protein_coding,ENSMUSG00000060147.15,protein_coding	190.722	0.721676	7.37498e-09	2.5316e-07
ENSMUST00000153474.8,Snhg12-002,lincRNA,ENSMUSG00000086290.8,lincRNA	1361.2	0.667853	7.43898e-09	2.55154e-07
ENSMUST00000027186.11,Trak2-001,protein_coding,ENSMUSG00000026028.12,protein_coding	5306	-0.304706	7.49506e-09	2.56873e-07
ENSMUST00000201883.3,Rbpj-007,protein_coding,ENSMUSG00000039191.12,protein_coding	2281	0.565161	7.53058e-09	2.57885e-07
ENSMUST00000122328.7,Pxdn-001,protein_coding,ENSMUSG00000020674.16,protein_coding	13506.5	-0.205129	7.68165e-09	2.62849e-07
ENSMUST00000114900.7,Zc3hav1-004,protein_coding,ENSMUSG00000029826.14,protein_coding	13708.2	0.299642	7.72049e-09	2.63968e-07
ENSMUST00000025503.8,Isoc1-201,protein_coding,ENSMUSG00000024601.8,protein_coding	3476.8	0.279655	7.7444e-09	2.64576e-07
ENSMUST00000044111.9,Rras-001,protein_coding,ENSMUSG00000038387.9,protein_coding	2883.06	0.251614	7.75759e-09	2.64816e-07
ENSMUST00000123355.7,Hspb6-003,processed_transcript,ENSMUSG00000036854.14,protein_coding	1166.7	0.503832	7.9309e-09	2.70518e-07
ENSMUST00000185198.6,Ralgps2-005,protein_coding,ENSMUSG00000026594.14,protein_coding	916.229	0.706621	7.95819e-09	2.71234e-07
ENSMUST00000024884.4,Eif2ak2-001,protein_coding,ENSMUSG00000024079.4,protein_coding	2607.12	-0.593098	8.12593e-09	2.76731e-07
ENSMUST00000178839.7,Ubtf-201,protein_coding,ENSMUSG00000020923.17,protein_coding	3537.76	0.217153	8.16631e-09	2.77887e-07
ENSMUST00000089482.11,Xpo4-201,protein_coding,ENSMUSG00000021952.15,protein_coding	1554.48	0.714098	8.22898e-09	2.79798e-07
ENSMUST00000060077.5,Cpox-201,protein_coding,ENSMUSG00000022742.5,protein_coding	11250.3	0.493611	8.38782e-09	2.84974e-07
ENSMUST00000009777.3,G0s2-001,protein_coding,ENSMUSG00000009633.3,protein_coding	339.277	0.722088	8.47909e-09	2.87848e-07
ENSMUST00000151358.7,Pdk1-003,processed_transcript,ENSMUSG00000006494.11,protein_coding	1250.55	0.491779	8.52872e-09	2.89304e-07
ENSMUST00000143107.1,Rpl27a-001,protein_coding,ENSMUSG00000046364.14,protein_coding	85067.1	0.230541	8.60782e-09	2.91758e-07
ENSMUST00000184105.7,Pank2-003,nonsense_mediated_decay,ENSMUSG00000037514.17,protein_coding	1876.98	0.330735	8.65116e-09	2.92996e-07
ENSMUST00000095439.9,Syne3-202,protein_coding,ENSMUSG00000054150.11,protein_coding	7138.93	0.237914	8.67894e-09	2.93706e-07
ENSMUST00000033342.6,Eif3f-001,protein_coding,ENSMUSG00000031029.6,protein_coding	32074.3	0.243453	8.77568e-09	2.96746e-07
ENSMUST00000021911.14,2010111I01Rik-201,protein_coding,ENSMUSG00000021458.16,protein_coding	1266.56	-0.4813	8.95163e-09	3.02458e-07
ENSMUST00000043938.6,Plcl2-201,protein_coding,ENSMUSG00000038910.6,protein_coding	833.779	0.635278	9.07956e-09	3.0654e-07
ENSMUST00000119597.7,Slc18b1-001,protein_coding,ENSMUSG00000037455.16,protein_coding	1586.21	0.405453	9.10355e-09	3.07109e-07
ENSMUST00000037551.14,Ppp1r16a-001,protein_coding,ENSMUSG00000033819.15,protein_coding	3641.55	-0.219589	9.11311e-09	3.07191e-07
ENSMUST00000030538.4,Ddost-001,protein_coding,ENSMUSG00000028757.4,protein_coding	34670	0.214882	9.12815e-09	3.07457e-07
ENSMUST00000145477.7,Sms-005,nonsense_mediated_decay,ENSMUSG00000071708.11,protein_coding	6007.89	0.267961	9.20297e-09	3.09735e-07
ENSMUST00000119299.7,Ogt-002,protein_coding,ENSMUSG00000034160.13,protein_coding	1169	-0.452696	9.28281e-09	3.12178e-07
ENSMUST00000201352.3,Bre-001,protein_coding,ENSMUSG00000052139.18,protein_coding	4025.83	0.298888	9.31206e-09	3.12917e-07
ENSMUST00000048400.3,Tnks1bp1-003,protein_coding,ENSMUSG00000033955.12,protein_coding	8702.12	0.414511	9.36467e-09	3.14439e-07
ENSMUST00000057311.3,Sfn-001,protein_coding,ENSMUSG00000047281.3,protein_coding	511.588	0.558588	9.46125e-09	3.17435e-07
ENSMUST00000209787.1,Primpol-006,protein_coding,ENSMUSG00000038225.15,protein_coding	466.33	0.448777	9.51042e-09	3.18836e-07
ENSMUST00000041544.7,Fbln2-002,protein_coding,ENSMUSG00000064080.12,protein_coding	8457.2	-0.354835	9.5311e-09	3.19281e-07
ENSMUST00000099224.9,Csnk2a1-001,protein_coding,ENSMUSG00000074698.10,protein_coding	28920.5	0.135082	9.66178e-09	3.23407e-07
ENSMUST00000057897.7,Zfand3-201,protein_coding,ENSMUSG00000044477.10,protein_coding	11117.6	0.282287	9.8106e-09	3.28133e-07
ENSMUST00000163272.1,Suz12-201,protein_coding,ENSMUSG00000017548.15,protein_coding	1334.83	-0.686654	9.82852e-09	3.28477e-07
ENSMUST00000023087.12,Twf1-001,protein_coding,ENSMUSG00000022451.12,protein_coding	16813	-0.237322	1.00507e-08	3.35643e-07
ENSMUST00000172314.8,Hbp1-001,protein_coding,ENSMUSG00000002996.17,protein_coding	2383.25	0.48132	1.0116e-08	3.37562e-07
ENSMUST00000152813.1,Spata5l1-002,processed_transcript,ENSMUSG00000074876.5,processed_transcript	592.352	0.524797	1.04084e-08	3.46782e-07
ENSMUST00000026420.5,Rps26-201,protein_coding,ENSMUSG00000025362.5,protein_coding	84710.3	0.190196	1.04025e-08	3.46782e-07
ENSMUST00000096246.3,Ganab-201,protein_coding,ENSMUSG00000071650.5,protein_coding	44487.2	0.193278	1.04512e-08	3.47938e-07
ENSMUST00000013262.14,Zkscan17-001,protein_coding,ENSMUSG00000020472.14,protein_coding	10353.6	0.330955	1.05083e-08	3.49569e-07
ENSMUST00000167911.1,Sptlc2-004,processed_transcript,ENSMUSG00000021036.10,protein_coding	1504.08	0.317214	1.05728e-08	3.51303e-07
ENSMUST00000170010.1,Banf1-202,protein_coding,ENSMUSG00000024844.14,protein_coding	1711.86	0.404754	1.05768e-08	3.51303e-07
ENSMUST00000117146.7,Ube2w-001,protein_coding,ENSMUSG00000025939.17,protein_coding	3918.41	0.346856	1.07112e-08	3.55493e-07
ENSMUST00000040718.5,Ostm1-004,protein_coding,ENSMUSG00000038280.12,protein_coding	2280.21	-0.240704	1.07548e-08	3.56666e-07
ENSMUST00000108796.1,Dnajc5-004,protein_coding,ENSMUSG00000000826.16,protein_coding	692.16	0.615703	1.08311e-08	3.58918e-07
ENSMUST00000106004.7,Rplp2-004,protein_coding,ENSMUSG00000025508.13,protein_coding	25976.8	0.238427	1.09895e-08	3.63889e-07
ENSMUST00000073308.10,Ewsr1-007,protein_coding,ENSMUSG00000009079.16,protein_coding	16353.8	0.29644	1.10414e-08	3.65324e-07
ENSMUST00000030993.7,Nelfa-001,protein_coding,ENSMUSG00000029111.7,protein_coding	8475.18	0.194051	1.11218e-08	3.67702e-07
ENSMUST00000005953.10,Sqrdl-001,protein_coding,ENSMUSG00000005803.14,protein_coding	2614.97	0.343876	1.12335e-08	3.7111e-07
ENSMUST00000021938.9,Aaed1-201,protein_coding,ENSMUSG00000021482.9,protein_coding	1256.47	0.428876	1.12484e-08	3.71317e-07
ENSMUST00000023760.12,Gpd1-001,protein_coding,ENSMUSG00000023019.12,protein_coding	1120.6	-0.787085	1.12594e-08	3.71396e-07
ENSMUST00000042290.13,Itih2-001,protein_coding,ENSMUSG00000037254.18,protein_coding	974.46	0.467238	1.17057e-08	3.85822e-07
ENSMUST00000079724.8,Hax1-001,protein_coding,ENSMUSG00000027944.13,protein_coding	15695.2	0.312105	1.17449e-08	3.86819e-07
ENSMUST00000033878.13,Rab11fip1-001,protein_coding,ENSMUSG00000031488.14,protein_coding	1479.2	0.286361	1.18616e-08	3.90363e-07
ENSMUST00000145593.7,Paip2b-003,retained_intron,ENSMUSG00000045896.14,protein_coding	255.25	0.64116	1.19201e-08	3.91989e-07
ENSMUST00000038514.14,Nup54-001,protein_coding,ENSMUSG00000034826.14,protein_coding	9538.57	0.222696	1.19955e-08	3.94165e-07
ENSMUST00000025077.6,Mtpap-201,protein_coding,ENSMUSG00000024234.6,protein_coding	3472.38	0.202729	1.20724e-08	3.9639e-07
ENSMUST00000093138.12,Tbc1d9b-001,protein_coding,ENSMUSG00000036644.15,protein_coding	9151.88	0.307508	1.22219e-08	4.00995e-07
ENSMUST00000111742.7,Bcat1-002,protein_coding,ENSMUSG00000030268.17,protein_coding	41386.7	0.294524	1.22393e-08	4.0126e-07
ENSMUST00000214547.1,Neo1-002,protein_coding,ENSMUSG00000032340.8,protein_coding	16559.9	0.173214	1.24544e-08	4.08e-07
ENSMUST00000114871.1,Hs6st2-002,protein_coding,ENSMUSG00000062184.11,protein_coding	1997.31	-0.521639	1.25327e-08	4.10254e-07
ENSMUST00000167496.7,Rnf20-201,protein_coding,ENSMUSG00000028309.14,protein_coding	177.909	-0.908686	1.2582e-08	4.11554e-07
ENSMUST00000025208.5,Dnajc18-201,protein_coding,ENSMUSG00000024350.5,protein_coding	2357.4	-0.248864	1.2859e-08	4.20294e-07
ENSMUST00000109354.9,Npm1-002,protein_coding,ENSMUSG00000057113.13,protein_coding	47086.2	0.460952	1.29057e-08	4.21501e-07
ENSMUST00000031727.9,Gigyf1-001,protein_coding,ENSMUSG00000029714.11,protein_coding	4261.39	0.235441	1.30412e-08	4.25603e-07
ENSMUST00000118365.2,Card6-001,protein_coding,ENSMUSG00000041849.7,protein_coding	377.335	0.641723	1.30612e-08	4.25934e-07
ENSMUST00000055458.4,Cdc42ep2-201,protein_coding,ENSMUSG00000045664.4,protein_coding	1432.55	-0.56854	1.30794e-08	4.26205e-07
ENSMUST00000092990.3,Agpat9-003,protein_coding,ENSMUSG00000029314.14,protein_coding	683.303	0.613906	1.31022e-08	4.26623e-07
ENSMUST00000133182.1,Mkln1-008,retained_intron,ENSMUSG00000025609.15,protein_coding	37.3695	1.03181	1.31255e-08	4.27062e-07
ENSMUST00000181974.7,Ank3-024,protein_coding,ENSMUSG00000069601.13,protein_coding	818.778	-0.781979	1.31637e-08	4.27979e-07
ENSMUST00000026262.7,Hexa-001,protein_coding,ENSMUSG00000025232.8,protein_coding	7450.99	0.321713	1.36519e-08	4.43516e-07
ENSMUST00000030709.8,Smpdl3b-001,protein_coding,ENSMUSG00000028885.8,protein_coding	1304.36	-0.342432	1.38541e-08	4.49747e-07
ENSMUST00000088295.8,Chpf2-001,protein_coding,ENSMUSG00000038181.16,protein_coding	453.483	-0.474454	1.39857e-08	4.53675e-07
ENSMUST00000023694.9,1110004E09Rik-001,protein_coding,ENSMUSG00000022972.9,protein_coding	4548.97	0.218334	1.40027e-08	4.53887e-07
ENSMUST00000095350.10,Aebp2-003,protein_coding,ENSMUSG00000030232.17,protein_coding	310.408	0.62733	1.40385e-08	4.54703e-07
ENSMUST00000023462.12,Mapk1-002,protein_coding,ENSMUSG00000063358.15,protein_coding	13816.5	0.159381	1.41556e-08	4.58153e-07
ENSMUST00000028815.14,Slc23a2-001,protein_coding,ENSMUSG00000027340.15,protein_coding	6938.22	0.272481	1.42498e-08	4.60853e-07
ENSMUST00000089157.9,Cenpm-202,protein_coding,ENSMUSG00000068101.10,protein_coding	3231.51	0.260673	1.42781e-08	4.61422e-07
ENSMUST00000192702.5,Uck2-002,nonsense_mediated_decay,ENSMUSG00000026558.13,protein_coding	3215.78	0.343501	1.43304e-08	4.62766e-07
ENSMUST00000200069.4,Nras-006,protein_coding,ENSMUSG00000027852.14,protein_coding	1765.38	0.425874	1.48062e-08	4.77773e-07
ENSMUST00000170217.7,Farsb-002,protein_coding,ENSMUSG00000026245.16,protein_coding	555.157	0.910137	1.49538e-08	4.82172e-07
ENSMUST00000155551.7,Dcaf10-001,protein_coding,ENSMUSG00000035572.16,protein_coding	2321.68	-0.333844	1.49843e-08	4.82793e-07
ENSMUST00000107868.7,Tom1l1-002,protein_coding,ENSMUSG00000020541.12,protein_coding	1138.3	0.322565	1.51188e-08	4.86595e-07
ENSMUST00000114036.8,Son-002,protein_coding,ENSMUSG00000022961.17,protein_coding	10019.4	0.226986	1.51248e-08	4.86595e-07
ENSMUST00000059193.5,F2r-201,protein_coding,ENSMUSG00000048376.5,protein_coding	31911.3	-0.187199	1.51833e-08	4.8811e-07
ENSMUST00000169397.7,Slc39a7-201,protein_coding,ENSMUSG00000024327.15,protein_coding	4062.07	0.554665	1.53474e-08	4.93019e-07
ENSMUST00000176257.7,Hnrnpk-020,retained_intron,ENSMUSG00000021546.17,protein_coding	2249.25	0.349587	1.55877e-08	5.00365e-07
ENSMUST00000008573.8,Herpud2-001,protein_coding,ENSMUSG00000008429.8,protein_coding	2573.76	0.298964	1.60823e-08	5.15855e-07
ENSMUST00000022082.7,Glrx-001,protein_coding,ENSMUSG00000021591.7,protein_coding	757.988	-0.438658	1.62122e-08	5.19634e-07
ENSMUST00000000828.12,Txnrd3-001,protein_coding,ENSMUSG00000000811.13,protein_coding	3326.74	0.316556	1.66592e-08	5.33566e-07
ENSMUST00000061052.11,Atat1-001,protein_coding,ENSMUSG00000024426.17,protein_coding	327.229	0.671182	1.68418e-08	5.39014e-07
ENSMUST00000151854.1,Hspa4-002,processed_transcript,ENSMUSG00000020361.13,protein_coding	11288.1	0.364652	1.7018e-08	5.44246e-07
ENSMUST00000204145.2,Plekha5-004,nonsense_mediated_decay,ENSMUSG00000030231.11,protein_coding	1512.16	0.424804	1.70904e-08	5.46158e-07
ENSMUST00000029135.14,Acss2-001,protein_coding,ENSMUSG00000027605.18,protein_coding	1442.32	0.53611	1.71919e-08	5.48994e-07
ENSMUST00000097649.9,Lrrfip1-003,protein_coding,ENSMUSG00000026305.15,protein_coding	7814.85	-0.41433	1.7228e-08	5.49331e-07
ENSMUST00000048260.13,Lman1-001,protein_coding,ENSMUSG00000041891.15,protein_coding	13904.1	0.268143	1.72211e-08	5.49331e-07
ENSMUST00000035938.2,Ccl5-001,protein_coding,ENSMUSG00000035042.2,protein_coding	754.465	0.473425	1.72768e-08	5.50478e-07
ENSMUST00000022992.12,Tbc1d31-001,protein_coding,ENSMUSG00000022364.14,protein_coding	10414.3	0.322419	1.74157e-08	5.54494e-07
ENSMUST00000080926.12,Eno1-001,protein_coding,ENSMUSG00000063524.13,protein_coding	392939	0.257668	1.74437e-08	5.54974e-07
ENSMUST00000071370.5,Pcdh17-201,protein_coding,ENSMUSG00000035566.6,protein_coding	248.173	-0.657473	1.78115e-08	5.66259e-07
ENSMUST00000060722.6,Cxxc5-201,protein_coding,ENSMUSG00000046668.8,protein_coding	2674.13	-0.348077	1.80211e-08	5.725e-07
ENSMUST00000032768.14,Nr2f2-001,protein_coding,ENSMUSG00000030551.14,protein_coding	5910.51	0.445165	1.81092e-08	5.74873e-07
ENSMUST00000193682.5,Map4k4-005,protein_coding,ENSMUSG00000026074.14,protein_coding	22711.2	0.188803	1.82136e-08	5.77763e-07
ENSMUST00000060837.9,Rab11fip5-002,protein_coding,ENSMUSG00000051343.11,protein_coding	6055.2	0.381619	1.82849e-08	5.79596e-07
ENSMUST00000033699.12,Flna-003,protein_coding,ENSMUSG00000031328.15,protein_coding	215451	0.203565	1.85933e-08	5.88939e-07
ENSMUST00000105336.8,Dot1l-001,protein_coding,ENSMUSG00000061589.14,protein_coding	9002.3	-0.203949	1.86241e-08	5.89481e-07
ENSMUST00000003808.7,Gdf15-001,protein_coding,ENSMUSG00000038508.7,protein_coding	917.261	0.58164	1.8875e-08	5.96982e-07
ENSMUST00000131810.7,Dnajb12-003,nonsense_mediated_decay,ENSMUSG00000020109.13,protein_coding	1139.73	0.516265	1.93775e-08	6.12426e-07
ENSMUST00000098106.8,Rusc2-003,protein_coding,ENSMUSG00000035969.15,protein_coding	1195.3	-0.703598	1.98751e-08	6.27692e-07
ENSMUST00000026470.4,Shmt2-201,protein_coding,ENSMUSG00000025403.4,protein_coding	86761.2	0.270772	1.99271e-08	6.28872e-07
ENSMUST00000071750.12,Col12a1-001,protein_coding,ENSMUSG00000032332.17,protein_coding	4184.57	-0.307883	1.99453e-08	6.28985e-07
ENSMUST00000116605.7,Mad2l1-001,protein_coding,ENSMUSG00000029910.14,protein_coding	1608.28	-0.483011	2.00399e-08	6.31507e-07
ENSMUST00000100857.9,Dusp16-001,protein_coding,ENSMUSG00000030203.17,protein_coding	3677.2	-0.352781	2.0162e-08	6.3489e-07
ENSMUST00000148894.1,Luc7l-001,nonsense_mediated_decay,ENSMUSG00000024188.15,protein_coding	823.279	0.464115	2.01989e-08	6.35585e-07
ENSMUST00000037607.10,Map3k7-001,protein_coding,ENSMUSG00000028284.13,protein_coding	2818.51	-0.582556	2.04274e-08	6.42307e-07
ENSMUST00000203626.1,Zyx-011,processed_transcript,ENSMUSG00000029860.16,protein_coding	772.529	0.456817	2.04479e-08	6.42483e-07
ENSMUST00000027941.13,Atf3-001,protein_coding,ENSMUSG00000026628.13,protein_coding	1641.87	0.640444	2.07631e-08	6.51909e-07
ENSMUST00000073080.5,Gm10053-201,protein_coding,ENSMUSG00000058927.5,protein_coding	2030.05	-0.359797	2.10348e-08	6.5996e-07
ENSMUST00000115628.8,Tango2-001,protein_coding,ENSMUSG00000013539.13,protein_coding	900.416	-0.378348	2.11543e-08	6.63224e-07
ENSMUST00000026234.4,Kazald1-201,protein_coding,ENSMUSG00000025213.11,protein_coding	1255.07	-0.46521	2.166e-08	6.78586e-07
ENSMUST00000020851.14,Cox11-001,protein_coding,ENSMUSG00000020544.14,protein_coding	800.545	-0.392263	2.17174e-08	6.79889e-07
ENSMUST00000029769.13,Gclm-001,protein_coding,ENSMUSG00000028124.15,protein_coding	4606.23	-0.433542	2.19809e-08	6.87639e-07
ENSMUST00000052740.13,Tcaim-001,protein_coding,ENSMUSG00000046603.16,protein_coding	589.884	0.599397	2.20582e-08	6.89554e-07
ENSMUST00000086199.11,Glul-001,protein_coding,ENSMUSG00000026473.15,protein_coding	5692.2	0.262297	2.21154e-08	6.90842e-07
ENSMUST00000186247.6,Ank3-038,protein_coding,ENSMUSG00000069601.13,protein_coding	211.389	-0.757316	2.22786e-08	6.95434e-07
ENSMUST00000037941.9,Cd81-001,protein_coding,ENSMUSG00000037706.17,protein_coding	11203.1	0.222735	2.24016e-08	6.98768e-07
ENSMUST00000047218.3,Reep4-201,protein_coding,ENSMUSG00000033589.3,protein_coding	9059.76	0.195176	2.25473e-08	7.02803e-07
ENSMUST00000110104.8,Zc3h14-203,protein_coding,ENSMUSG00000021012.15,protein_coding	3047.5	0.290948	2.25679e-08	7.02938e-07
ENSMUST00000048774.12,Copg2-201,protein_coding,ENSMUSG00000025607.15,protein_coding	4121.62	0.352001	2.26349e-08	7.04512e-07
ENSMUST00000189413.6,Kif14-001,protein_coding,ENSMUSG00000041498.13,protein_coding	2465.35	-0.239363	2.27311e-08	7.06996e-07
ENSMUST00000038361.10,Mgat5-001,protein_coding,ENSMUSG00000036155.13,protein_coding	5655.42	-0.173627	2.28833e-08	7.10704e-07
ENSMUST00000112350.7,Mta3-002,protein_coding,ENSMUSG00000055817.17,protein_coding	2854.62	0.410312	2.28734e-08	7.10704e-07
ENSMUST00000146511.7,Gtf3a-001,protein_coding,ENSMUSG00000016503.16,protein_coding	9590.9	0.218429	2.29168e-08	7.10718e-07
ENSMUST00000022239.6,Parp8-201,protein_coding,ENSMUSG00000021725.8,protein_coding	2095.12	0.337014	2.29103e-08	7.10718e-07
ENSMUST00000035672.3,Ppl-201,protein_coding,ENSMUSG00000039457.3,protein_coding	6021.1	-0.511474	2.30173e-08	7.1332e-07
ENSMUST00000140772.1,Igfbp4-002,protein_coding,ENSMUSG00000017493.12,protein_coding	453.92	0.951684	2.35712e-08	7.2996e-07
ENSMUST00000135179.7,Cdk4-010,retained_intron,ENSMUSG00000006728.12,protein_coding	1343	0.524885	2.42189e-08	7.4948e-07
ENSMUST00000045756.13,S100a10-001,protein_coding,ENSMUSG00000041959.14,protein_coding	50655.3	0.292156	2.43821e-08	7.53987e-07
ENSMUST00000115028.9,Itgb5-001,protein_coding,ENSMUSG00000022817.14,protein_coding	10163.8	0.306302	2.4478e-08	7.5641e-07
ENSMUST00000017868.6,Etv4-002,protein_coding,ENSMUSG00000017724.14,protein_coding	7561.79	0.301768	2.45283e-08	7.57421e-07
ENSMUST00000014614.3,Rnf166-001,protein_coding,ENSMUSG00000014470.4,protein_coding	4655.79	0.378728	2.48577e-08	7.67043e-07
ENSMUST00000078508.5,Sp7-201,protein_coding,ENSMUSG00000060284.6,protein_coding	1592.44	-0.555529	2.53098e-08	7.80434e-07
ENSMUST00000111018.1,Srp9-002,protein_coding,ENSMUSG00000026511.7,protein_coding	937.229	0.51371	2.55326e-08	7.86739e-07
ENSMUST00000118875.7,Gapdh-001,protein_coding,ENSMUSG00000057666.18,protein_coding	431927	0.247498	2.56135e-08	7.88667e-07
ENSMUST00000021062.11,Ddx5-001,protein_coding,ENSMUSG00000020719.14,protein_coding	37033.2	-0.317433	2.57748e-08	7.93069e-07
ENSMUST00000155873.2,Rpl11-002,protein_coding,ENSMUSG00000059291.15,protein_coding	41333.4	0.270694	2.58672e-08	7.95343e-07
ENSMUST00000081554.12,P2rx4-002,protein_coding,ENSMUSG00000029470.15,protein_coding	2206.02	0.443021	2.61816e-08	8.04436e-07
ENSMUST00000183461.7,Camsap1-202,protein_coding,ENSMUSG00000026933.17,protein_coding	3122.06	0.244391	2.63971e-08	8.10479e-07
ENSMUST00000048248.8,Brsk1-001,protein_coding,ENSMUSG00000035390.16,protein_coding	2748.18	-0.247682	2.65986e-08	8.16082e-07
ENSMUST00000057343.15,Ptbp1-008,nonsense_mediated_decay,ENSMUSG00000006498.16,protein_coding	10944.5	0.262408	2.66537e-08	8.1719e-07
ENSMUST00000138509.7,Pank2-005,processed_transcript,ENSMUSG00000037514.17,protein_coding	726.161	0.705453	2.66778e-08	8.17348e-07
ENSMUST00000050331.12,Hnrnph2-004,protein_coding,ENSMUSG00000045427.13,protein_coding	2224.56	-0.391008	2.70728e-08	8.28859e-07
ENSMUST00000200097.4,Ptbp2-001,protein_coding,ENSMUSG00000028134.11,protein_coding	705.997	-0.555562	2.71858e-08	8.31728e-07
ENSMUST00000172361.7,Hnrnpd-001,protein_coding,ENSMUSG00000000568.15,protein_coding	924.38	-0.748147	2.73278e-08	8.35306e-07
ENSMUST00000100527.10,Puf60-202,protein_coding,ENSMUSG00000002524.15,protein_coding	10188.4	-0.297143	2.73416e-08	8.35306e-07
ENSMUST00000147891.7,Son-004,nonsense_mediated_decay,ENSMUSG00000022961.17,protein_coding	1417.92	-0.769981	2.73641e-08	8.354e-07
ENSMUST00000054220.9,Rpl18a-001,protein_coding,ENSMUSG00000045128.9,protein_coding	1161.01	0.352432	2.74183e-08	8.36461e-07
ENSMUST00000059658.5,Gm867-001,antisense,ENSMUSG00000050157.5,antisense	157.279	0.819481	2.75687e-08	8.40456e-07
ENSMUST00000204206.1,Serbp1-011,retained_intron,ENSMUSG00000036371.6,protein_coding	10888	0.331653	2.76198e-08	8.41418e-07
ENSMUST00000154995.1,Anapc1-009,processed_transcript,ENSMUSG00000014355.10,protein_coding	1152.69	0.406752	2.76403e-08	8.41445e-07
ENSMUST00000147632.1,Psmg4-001,protein_coding,ENSMUSG00000071451.9,protein_coding	1373.36	0.344485	2.77244e-08	8.4341e-07
ENSMUST00000059997.8,A430105I19Rik-001,protein_coding,ENSMUSG00000045838.8,protein_coding	2748.74	-0.379277	2.79002e-08	8.48159e-07
ENSMUST00000169810.7,Racgap1-011,protein_coding,ENSMUSG00000023015.13,protein_coding	1074.32	0.508179	2.81325e-08	8.54616e-07
ENSMUST00000028610.9,Cat-001,protein_coding,ENSMUSG00000027187.10,protein_coding	9874.08	0.167911	2.82437e-08	8.57389e-07
ENSMUST00000110894.8,Tpt1-001,protein_coding,ENSMUSG00000060126.14,protein_coding	160260	0.191519	2.84332e-08	8.62533e-07
ENSMUST00000034441.7,Aars-001,protein_coding,ENSMUSG00000031960.14,protein_coding	105237	0.244173	2.86616e-08	8.6885e-07
ENSMUST00000044828.13,Lgr6-001,protein_coding,ENSMUSG00000042793.13,protein_coding	4577.92	-0.484817	2.87602e-08	8.71227e-07
ENSMUST00000013759.5,Fnbp4-001,protein_coding,ENSMUSG00000008200.14,protein_coding	7412.53	0.185476	2.9451e-08	8.91523e-07
ENSMUST00000038644.4,Rangrf-001,protein_coding,ENSMUSG00000032892.14,protein_coding	2909.25	-0.364129	3.06234e-08	9.26364e-07
ENSMUST00000022341.5,2700060E02Rik-201,protein_coding,ENSMUSG00000021807.5,protein_coding	17085.4	0.231868	3.08205e-08	9.3167e-07
ENSMUST00000023119.14,Vdr-001,protein_coding,ENSMUSG00000022479.15,protein_coding	984.367	-0.383802	3.17391e-08	9.58767e-07
ENSMUST00000120524.1,Tmem132a-002,protein_coding,ENSMUSG00000024736.14,protein_coding	1328.78	-0.563738	3.25341e-08	9.82092e-07
ENSMUST00000105346.9,Tcf3-001,protein_coding,ENSMUSG00000020167.14,protein_coding	7001.83	0.237548	3.28069e-08	9.89633e-07
ENSMUST00000173801.7,Syncrip-002,protein_coding,ENSMUSG00000032423.12,protein_coding	2885.76	-0.471616	3.31773e-08	1.0001e-06
ENSMUST00000143899.1,Ndel1-004,processed_transcript,ENSMUSG00000018736.14,protein_coding	381.923	-0.571835	3.33815e-08	1.00556e-06
ENSMUST00000010597.9,Kansl3-001,protein_coding,ENSMUSG00000010453.12,protein_coding	10761.4	0.253763	3.35395e-08	1.00961e-06
ENSMUST00000055576.11,Pcsk6-001,protein_coding,ENSMUSG00000030513.14,protein_coding	1469.96	0.709962	3.35736e-08	1.00993e-06
ENSMUST00000156160.1,Smarce1-006,processed_transcript,ENSMUSG00000037935.16,protein_coding	2072.99	0.308242	3.38745e-08	1.01827e-06
ENSMUST00000027839.13,Uck2-008,protein_coding,ENSMUSG00000026558.13,protein_coding	3098.63	0.282725	3.42405e-08	1.02855e-06
ENSMUST00000034904.13,Elovl5-001,protein_coding,ENSMUSG00000032349.13,protein_coding	12266.7	0.178666	3.42645e-08	1.02856e-06
ENSMUST00000041048.5,Orai2-001,protein_coding,ENSMUSG00000039747.11,protein_coding	5966.47	-0.305089	3.52056e-08	1.05534e-06
ENSMUST00000162244.7,Cpsf4-003,protein_coding,ENSMUSG00000029625.16,protein_coding	1425.73	0.434918	3.51943e-08	1.05534e-06
ENSMUST00000190997.6,Rbbp5-002,protein_coding,ENSMUSG00000026439.14,protein_coding	3942.39	0.283987	3.54132e-08	1.06082e-06
ENSMUST00000106644.8,Nrd1-002,protein_coding,ENSMUSG00000053510.12,protein_coding	10426.4	0.221326	3.57096e-08	1.06852e-06
ENSMUST00000072838.5,Hsf1-201,protein_coding,ENSMUSG00000022556.9,protein_coding	11041.8	-0.148135	3.572e-08	1.06852e-06
ENSMUST00000035007.9,Cmtm6-001,protein_coding,ENSMUSG00000032434.9,protein_coding	3518.69	-0.294867	3.58591e-08	1.07194e-06
ENSMUST00000040668.8,Osbpl2-001,protein_coding,ENSMUSG00000039050.8,protein_coding	4616.53	0.356515	3.59427e-08	1.07295e-06
ENSMUST00000115094.7,Xiap-003,protein_coding,ENSMUSG00000025860.14,protein_coding	3122.14	-0.583432	3.59358e-08	1.07295e-06
ENSMUST00000036248.12,Pmepa1-001,protein_coding,ENSMUSG00000038400.15,protein_coding	10375.6	-0.475422	3.62056e-08	1.0793e-06
ENSMUST00000140205.7,Adam10-002,nonsense_mediated_decay,ENSMUSG00000054693.14,protein_coding	2312.79	-0.593596	3.61855e-08	1.0793e-06
ENSMUST00000028102.13,Kif5c-001,protein_coding,ENSMUSG00000026764.15,protein_coding	332.144	-0.633251	3.64669e-08	1.08562e-06
ENSMUST00000032441.13,Ccdc91-001,protein_coding,ENSMUSG00000030301.17,protein_coding	3989.76	0.272228	3.64683e-08	1.08562e-06
ENSMUST00000060738.8,S100a1-001,protein_coding,ENSMUSG00000044080.9,protein_coding	4519.8	0.348984	3.68406e-08	1.09595e-06
ENSMUST00000033827.7,Grk1-201,protein_coding,ENSMUSG00000031450.8,protein_coding	27.1444	1.02625	3.6921e-08	1.09758e-06
ENSMUST00000208532.1,Rps3-005,protein_coding,ENSMUSG00000030744.13,protein_coding	21243.5	0.295537	3.70702e-08	1.10126e-06
ENSMUST00000109895.1,Gas2l1-002,protein_coding,ENSMUSG00000034201.13,protein_coding	2663.59	-0.456573	3.71301e-08	1.10228e-06
ENSMUST00000029944.12,Ube2j1-003,protein_coding,ENSMUSG00000028277.13,protein_coding	1219.17	0.47412	3.72783e-08	1.10591e-06
ENSMUST00000150320.2,Ankrd16-003,retained_intron,ENSMUSG00000047909.11,protein_coding	130.858	-0.759285	3.77896e-08	1.12031e-06
ENSMUST00000173581.7,Tnfaip2-008,nonsense_mediated_decay,ENSMUSG00000021281.15,protein_coding	245.123	0.710915	3.81166e-08	1.12923e-06
ENSMUST00000000291.8,Mnt-001,protein_coding,ENSMUSG00000000282.12,protein_coding	4708.64	0.346327	3.82876e-08	1.13351e-06
ENSMUST00000015456.8,Gadd45b-201,protein_coding,ENSMUSG00000015312.8,protein_coding	1477.17	-0.436313	3.84725e-08	1.1382e-06
ENSMUST00000109579.8,Mkl1-002,protein_coding,ENSMUSG00000042292.16,protein_coding	1319.06	-0.476371	3.86099e-08	1.14149e-06
ENSMUST00000136448.7,Ift80-002,retained_intron,ENSMUSG00000027778.15,protein_coding	184.207	-0.679199	3.86955e-08	1.14323e-06
ENSMUST00000107214.8,Psip1-003,protein_coding,ENSMUSG00000028484.16,protein_coding	991.133	0.750926	3.93377e-08	1.16141e-06
ENSMUST00000068044.13,Slc39a14-001,protein_coding,ENSMUSG00000022094.15,protein_coding	11636.9	0.272439	3.9371e-08	1.16159e-06
ENSMUST00000139897.7,Ybx1-003,processed_transcript,ENSMUSG00000028639.14,protein_coding	9371.68	0.357296	3.94441e-08	1.16295e-06
ENSMUST00000163516.7,Nedd4l-202,protein_coding,ENSMUSG00000024589.15,protein_coding	7983.25	0.191832	3.95048e-08	1.16394e-06
ENSMUST00000065793.11,Phgdh-001,protein_coding,ENSMUSG00000053398.11,protein_coding	115714	0.270003	3.98607e-08	1.17363e-06
ENSMUST00000153837.7,Inpp5b-004,protein_coding,ENSMUSG00000028894.18,protein_coding	88.3554	0.881553	4.00361e-08	1.17799e-06
ENSMUST00000152704.7,Btf3-002,protein_coding,ENSMUSG00000021660.14,protein_coding	51159.9	0.212813	4.03213e-08	1.18557e-06
ENSMUST00000160420.7,9930104L06Rik-002,retained_intron,ENSMUSG00000044730.15,processed_transcript	268.361	-0.5459	4.10841e-08	1.20717e-06
ENSMUST00000101055.4,Ccnk-201,protein_coding,ENSMUSG00000021258.9,protein_coding	11481.1	0.17865	4.18511e-08	1.22887e-06
ENSMUST00000156503.1,Uqcrq-004,processed_transcript,ENSMUSG00000044894.14,protein_coding	1338.72	0.351436	4.23244e-08	1.24192e-06
ENSMUST00000000500.6,Pdgfb-201,protein_coding,ENSMUSG00000000489.6,protein_coding	314.01	-0.588167	4.28348e-08	1.25604e-06
ENSMUST00000168977.7,Ylpm1-004,protein_coding,ENSMUSG00000021244.15,protein_coding	1560.21	0.373802	4.38723e-08	1.28501e-06
ENSMUST00000045898.3,Pcyt1b-001,protein_coding,ENSMUSG00000035246.16,protein_coding	2146.31	-0.302089	4.38824e-08	1.28501e-06
ENSMUST00000058011.7,Mcm2-001,protein_coding,ENSMUSG00000002870.8,protein_coding	72364.5	0.256627	4.394e-08	1.28582e-06
ENSMUST00000154032.1,Spryd3-001,protein_coding,ENSMUSG00000036966.15,protein_coding	6675.94	0.265583	4.41198e-08	1.2902e-06
ENSMUST00000060311.11,Hip1-001,protein_coding,ENSMUSG00000039959.13,protein_coding	19145.5	-0.192712	4.41516e-08	1.29026e-06
ENSMUST00000025818.6,Rin1-201,protein_coding,ENSMUSG00000024883.6,protein_coding	12290.9	0.230541	4.42618e-08	1.2926e-06
ENSMUST00000031081.10,Pi4k2b-001,protein_coding,ENSMUSG00000029186.12,protein_coding	8930.26	0.299508	4.44295e-08	1.29662e-06
ENSMUST00000199406.4,Anapc5-007,protein_coding,ENSMUSG00000029472.13,protein_coding	17886.5	0.256196	4.52185e-08	1.31786e-06
ENSMUST00000092912.11,Mettl16-004,nonsense_mediated_decay,ENSMUSG00000010554.14,protein_coding	876.21	0.54279	4.52158e-08	1.31786e-06
ENSMUST00000023019.11,Trmu-001,protein_coding,ENSMUSG00000022386.12,protein_coding	1254.62	0.428801	4.52579e-08	1.31811e-06
ENSMUST00000027940.5,Tmem206-001,protein_coding,ENSMUSG00000026627.7,protein_coding	1995.98	0.303982	4.5308e-08	1.31868e-06
ENSMUST00000074628.12,Wbp2-001,protein_coding,ENSMUSG00000034341.17,protein_coding	16538.8	0.208553	4.55371e-08	1.32445e-06
ENSMUST00000138243.1,Map3k10-002,protein_coding,ENSMUSG00000040390.13,protein_coding	1941.09	0.281366	4.61079e-08	1.34015e-06
ENSMUST00000001304.7,Ckb-201,protein_coding,ENSMUSG00000001270.8,protein_coding	2625.27	-0.50013	4.7071e-08	1.36722e-06
ENSMUST00000029845.14,Ddah1-001,protein_coding,ENSMUSG00000028194.15,protein_coding	3731.4	-0.30441	4.72155e-08	1.37045e-06
ENSMUST00000114754.7,Mapk14-003,protein_coding,ENSMUSG00000053436.14,protein_coding	161.362	1.01637	4.72458e-08	1.37045e-06
ENSMUST00000199854.4,Sh3glb1-005,protein_coding,ENSMUSG00000037062.13,protein_coding	16052.9	0.188363	4.72826e-08	1.37059e-06
ENSMUST00000079464.12,Tuba4a-002,protein_coding,ENSMUSG00000026202.13,protein_coding	2964.99	-0.351265	4.73669e-08	1.37211e-06
ENSMUST00000041110.11,Ttc7-001,protein_coding,ENSMUSG00000036918.15,protein_coding	3518.65	0.298687	4.76432e-08	1.37919e-06
ENSMUST00000020099.11,Cdk1-001,protein_coding,ENSMUSG00000019942.12,protein_coding	1122.71	-0.386907	4.79406e-08	1.38686e-06
ENSMUST00000102814.4,Rps6-001,protein_coding,ENSMUSG00000028495.14,protein_coding	130937	0.248314	4.81451e-08	1.39091e-06
ENSMUST00000021379.7,Gemin2-001,protein_coding,ENSMUSG00000060121.15,protein_coding	3140.76	0.277767	4.81322e-08	1.39091e-06
ENSMUST00000030742.10,Mecr-001,protein_coding,ENSMUSG00000028910.12,protein_coding	3752.37	0.30382	4.83393e-08	1.39465e-06
ENSMUST00000202604.1,Sdad1-003,retained_intron,ENSMUSG00000029415.4,protein_coding	442.549	0.736032	4.83132e-08	1.39465e-06
ENSMUST00000039318.14,Cdc14b-201,protein_coding,ENSMUSG00000033102.14,protein_coding	3189.56	-0.411668	4.89165e-08	1.41036e-06
ENSMUST00000115026.7,Cald1-015,protein_coding,ENSMUSG00000029761.16,protein_coding	37009.1	-0.359776	4.92384e-08	1.41868e-06
ENSMUST00000026011.6,Sfxn2-201,protein_coding,ENSMUSG00000025036.6,protein_coding	1486.5	-0.36297	4.93358e-08	1.42054e-06
ENSMUST00000022693.7,Bmp1-201,protein_coding,ENSMUSG00000022098.9,protein_coding	7851.88	-0.230476	4.94025e-08	1.42151e-06
ENSMUST00000030183.9,Car9-001,protein_coding,ENSMUSG00000028463.14,protein_coding	237.645	0.657043	4.97113e-08	1.42944e-06
ENSMUST00000102992.9,Zc3hc1-001,protein_coding,ENSMUSG00000039130.18,protein_coding	138.111	0.76722	5.01487e-08	1.44106e-06
ENSMUST00000079817.7,Stk24-201,protein_coding,ENSMUSG00000063410.7,protein_coding	17102.4	0.217064	5.02846e-08	1.444e-06
ENSMUST00000036540.11,Fam117b-001,protein_coding,ENSMUSG00000041040.12,protein_coding	7374.85	0.195188	5.07062e-08	1.45513e-06
ENSMUST00000002080.11,Pdzd4-001,protein_coding,ENSMUSG00000002006.12,protein_coding	2084.37	-0.282155	5.09301e-08	1.46058e-06
ENSMUST00000047356.10,Atf5-001,protein_coding,ENSMUSG00000038539.15,protein_coding	15577.9	-0.235984	5.12e-08	1.46735e-06
ENSMUST00000058237.13,Ugt1a7c-001,protein_coding,ENSMUSG00000090124.7,protein_coding	6938.65	0.368523	5.15235e-08	1.47465e-06
ENSMUST00000192638.5,Ildr2-007,protein_coding,ENSMUSG00000040612.13,protein_coding	287.169	-0.743687	5.15019e-08	1.47465e-06
ENSMUST00000063857.10,Slc6a9-003,protein_coding,ENSMUSG00000028542.17,protein_coding	6344.5	0.679186	5.20046e-08	1.48744e-06
ENSMUST00000074963.8,Bbs5-001,protein_coding,ENSMUSG00000063145.10,protein_coding	713.7	-0.499807	5.30137e-08	1.51529e-06
ENSMUST00000051396.12,Soat1-003,protein_coding,ENSMUSG00000026600.12,protein_coding	19806.8	0.21683	5.31887e-08	1.51929e-06
ENSMUST00000071430.5,2310039H08Rik-201,protein_coding,ENSMUSG00000062619.5,protein_coding	1995.23	0.278915	5.34965e-08	1.52706e-06
ENSMUST00000036453.13,Map3k10-001,protein_coding,ENSMUSG00000040390.13,protein_coding	1046.91	-0.368213	5.37749e-08	1.53399e-06
ENSMUST00000119730.7,Ncald-003,protein_coding,ENSMUSG00000051359.14,protein_coding	195.845	-0.854114	5.39127e-08	1.53691e-06
ENSMUST00000124828.7,Fbf1-003,protein_coding,ENSMUSG00000020776.18,protein_coding	428.714	0.72741	5.39923e-08	1.53815e-06
ENSMUST00000135941.7,Pfdn2-001,protein_coding,ENSMUSG00000006412.10,protein_coding	4917.16	-0.203493	5.42223e-08	1.54369e-06
ENSMUST00000017851.3,Serinc3-001,protein_coding,ENSMUSG00000017707.9,protein_coding	14785.6	0.231077	5.43173e-08	1.54537e-06
ENSMUST00000079041.5,Slc35e3-201,protein_coding,ENSMUSG00000060181.5,protein_coding	2215.65	-0.313787	5.50304e-08	1.56462e-06
ENSMUST00000036004.15,Hnrnpa1-201,protein_coding,ENSMUSG00000046434.15,protein_coding	10735.1	-0.402819	5.52489e-08	1.5698e-06
ENSMUST00000105352.1,Adamtsl5-201,protein_coding,ENSMUSG00000043822.18,protein_coding	422.43	0.75377	5.55968e-08	1.57864e-06
ENSMUST00000136579.2,Drap1-010,protein_coding,ENSMUSG00000024914.16,protein_coding	7776.43	0.260609	5.60149e-08	1.58946e-06
ENSMUST00000008036.8,Rplp1-001,protein_coding,ENSMUSG00000007892.8,protein_coding	142315	0.262316	5.61381e-08	1.59191e-06
ENSMUST00000005600.5,Rfx1-201,protein_coding,ENSMUSG00000031706.7,protein_coding	4264.18	0.184672	5.67646e-08	1.60862e-06
ENSMUST00000130606.7,Capza2-007,nonsense_mediated_decay,ENSMUSG00000015733.13,protein_coding	1891.77	-0.399276	5.88438e-08	1.66644e-06
ENSMUST00000102845.10,Rps27a-003,protein_coding,ENSMUSG00000020460.15,protein_coding	47115.7	0.226542	5.89062e-08	1.66711e-06
ENSMUST00000205428.1,Kcnn4-003,protein_coding,ENSMUSG00000054342.8,protein_coding	2310.19	0.301805	5.91111e-08	1.67181e-06
ENSMUST00000172254.2,Iars-002,protein_coding,ENSMUSG00000037851.13,protein_coding	243.462	0.593382	5.92447e-08	1.67449e-06
ENSMUST00000045557.9,Slc7a5-001,protein_coding,ENSMUSG00000040010.10,protein_coding	65679.1	0.363747	5.94879e-08	1.68026e-06
ENSMUST00000148460.7,Bloc1s6-002,processed_transcript,ENSMUSG00000005804.14,protein_coding	2877.95	0.217964	6.02489e-08	1.70064e-06
ENSMUST00000110115.8,Asap1-203,protein_coding,ENSMUSG00000022377.16,protein_coding	17960.9	-0.281354	6.0393e-08	1.70359e-06
ENSMUST00000050125.8,2900026A02Rik-001,protein_coding,ENSMUSG00000051339.10,protein_coding	962.564	-0.549671	6.05861e-08	1.7068e-06
ENSMUST00000034094.10,Gins3-001,protein_coding,ENSMUSG00000031669.10,protein_coding	1215.4	-0.347644	6.05659e-08	1.7068e-06
ENSMUST00000105361.9,Dazap1-002,protein_coding,ENSMUSG00000069565.12,protein_coding	7747.94	0.336729	6.06998e-08	1.70888e-06
ENSMUST00000095263.9,Yipf3-001,protein_coding,ENSMUSG00000071074.9,protein_coding	4230.25	0.294437	6.1217e-08	1.72232e-06
ENSMUST00000070597.12,Retsat-001,protein_coding,ENSMUSG00000056666.13,protein_coding	4358.07	0.2698	6.14465e-08	1.72765e-06
ENSMUST00000198834.1,Fbrsl1-003,protein_coding,ENSMUSG00000043323.16,protein_coding	612.434	0.533861	6.21507e-08	1.74631e-06
ENSMUST00000179543.7,Noc2l-201,protein_coding,ENSMUSG00000095567.7,protein_coding	42163.2	0.231054	6.221e-08	1.74683e-06
ENSMUST00000182961.1,Arhgef40-009,retained_intron,ENSMUSG00000004562.16,protein_coding	105.038	-0.836678	6.29166e-08	1.76552e-06
ENSMUST00000038169.6,Mif-201,protein_coding,ENSMUSG00000033307.6,protein_coding	73090.9	0.238459	6.30093e-08	1.76697e-06
ENSMUST00000122088.1,S1pr5-001,protein_coding,ENSMUSG00000045087.8,protein_coding	194.759	-0.609073	6.30719e-08	1.76757e-06
ENSMUST00000030028.4,Erp44-001,protein_coding,ENSMUSG00000028343.10,protein_coding	5643.5	0.255214	6.42152e-08	1.79844e-06
ENSMUST00000114884.7,Rbm33-003,protein_coding,ENSMUSG00000048271.14,protein_coding	9134.47	0.26004	6.42949e-08	1.7995e-06
ENSMUST00000160853.7,Maf1-002,protein_coding,ENSMUSG00000022553.15,protein_coding	1867.14	0.363201	6.51316e-08	1.82174e-06
ENSMUST00000106488.2,Eef2k-003,protein_coding,ENSMUSG00000035064.17,protein_coding	1116.18	0.641325	6.60869e-08	1.84726e-06
ENSMUST00000119222.7,Mtx1-002,protein_coding,ENSMUSG00000064068.13,protein_coding	475.507	-0.448127	6.61615e-08	1.84814e-06
ENSMUST00000057208.12,Mrps9-002,protein_coding,ENSMUSG00000060679.14,protein_coding	6693.44	0.210671	6.63793e-08	1.85303e-06
ENSMUST00000072503.12,Rpl18-201,protein_coding,ENSMUSG00000059070.16,protein_coding	85676.3	0.251669	6.66656e-08	1.85981e-06
ENSMUST00000117646.7,Dixdc1-002,protein_coding,ENSMUSG00000032064.17,protein_coding	611.814	-0.51102	6.68772e-08	1.8633e-06
ENSMUST00000153073.7,Rad51c-004,nonsense_mediated_decay,ENSMUSG00000007646.13,protein_coding	1632.55	0.332109	6.68409e-08	1.8633e-06
ENSMUST00000095476.5,Lig4-001,protein_coding,ENSMUSG00000049717.9,protein_coding	681.582	-0.465229	6.77226e-08	1.88563e-06
ENSMUST00000108883.9,Anxa6-001,protein_coding,ENSMUSG00000018340.13,protein_coding	9736.03	0.390712	6.80119e-08	1.89218e-06
ENSMUST00000020831.12,Fam114a2-001,protein_coding,ENSMUSG00000020523.14,protein_coding	5991.23	0.246982	6.80455e-08	1.89218e-06
ENSMUST00000145846.1,Vmp1-002,processed_transcript,ENSMUSG00000018171.9,protein_coding	1774.05	-0.294725	6.81746e-08	1.89454e-06
ENSMUST00000031530.8,Sppl3-001,protein_coding,ENSMUSG00000029550.11,protein_coding	8235.69	0.15515	6.88714e-08	1.91267e-06
ENSMUST00000170935.7,Mon2-203,protein_coding,ENSMUSG00000034602.13,protein_coding	3066.61	0.402219	6.9054e-08	1.9165e-06
ENSMUST00000114389.9,Naa10-002,protein_coding,ENSMUSG00000031388.14,protein_coding	4242.32	0.429212	6.9268e-08	1.9212e-06
ENSMUST00000097420.5,Rnaset2a-201,protein_coding,ENSMUSG00000095687.1,protein_coding	3490.06	0.295214	7.0254e-08	1.9473e-06
ENSMUST00000200271.4,Ttc14-002,protein_coding,ENSMUSG00000027677.17,protein_coding	150.397	-0.834451	7.07913e-08	1.96093e-06
ENSMUST00000154550.7,Use1-003,retained_intron,ENSMUSG00000002395.14,protein_coding	598.465	0.466954	7.26601e-08	2.0114e-06
ENSMUST00000032151.2,Eif4e3-001,protein_coding,ENSMUSG00000093661.1,protein_coding	304.6	0.506963	7.27559e-08	2.01276e-06
ENSMUST00000101270.4,Tbc1d9b-002,protein_coding,ENSMUSG00000036644.15,protein_coding	2055.92	0.384726	7.31716e-08	2.02296e-06
ENSMUST00000052832.5,2410015M20Rik-201,protein_coding,ENSMUSG00000049760.5,protein_coding	4490.19	0.25399	7.32516e-08	2.02387e-06
ENSMUST00000033683.7,Rps4x-001,protein_coding,ENSMUSG00000031320.9,protein_coding	119386	0.197454	7.37421e-08	2.03611e-06
ENSMUST00000023100.6,Srebf2-201,protein_coding,ENSMUSG00000022463.7,protein_coding	66578.3	0.243365	7.39992e-08	2.0419e-06
ENSMUST00000020504.5,Hint1-001,protein_coding,ENSMUSG00000020267.6,protein_coding	40337.3	0.264064	7.42751e-08	2.0482e-06
ENSMUST00000136983.7,Dpf2-001,protein_coding,ENSMUSG00000024826.14,protein_coding	3240.55	0.373456	7.45254e-08	2.05379e-06
ENSMUST00000036456.6,Cep72-201,protein_coding,ENSMUSG00000021572.8,protein_coding	1108.46	0.304353	7.4762e-08	2.05899e-06
ENSMUST00000033099.5,Fgf21-001,protein_coding,ENSMUSG00000030827.5,protein_coding	332.302	0.745936	7.55831e-08	2.08027e-06
ENSMUST00000043074.11,Fau-201,protein_coding,ENSMUSG00000038274.11,protein_coding	63288.3	0.245358	7.58365e-08	2.08591e-06
ENSMUST00000111468.9,Mtch2-004,nonsense_mediated_decay,ENSMUSG00000027282.17,protein_coding	9051.11	0.235567	7.60641e-08	2.09084e-06
ENSMUST00000168665.2,2300009A05Rik-001,protein_coding,ENSMUSG00000032403.8,protein_coding	541.663	0.399908	7.61955e-08	2.09178e-06
ENSMUST00000035092.6,Myd88-001,protein_coding,ENSMUSG00000032508.8,protein_coding	2444.57	0.31499	7.61653e-08	2.09178e-06
ENSMUST00000022834.6,Cma1-201,protein_coding,ENSMUSG00000022225.6,protein_coding	154.45	0.671347	7.67203e-08	2.10484e-06
ENSMUST00000076354.12,Tspan7-001,protein_coding,ENSMUSG00000058254.12,protein_coding	1265.51	0.286656	7.74543e-08	2.12363e-06
ENSMUST00000108834.2,4930438A08Rik-001,protein_coding,ENSMUSG00000069873.4,protein_coding	65.81	0.956615	7.86857e-08	2.15602e-06
ENSMUST00000028835.12,Crls1-001,protein_coding,ENSMUSG00000027357.16,protein_coding	5655.89	0.302721	7.9052e-08	2.16468e-06
ENSMUST00000194746.5,Rpl31-002,protein_coding,ENSMUSG00000073702.11,protein_coding	11371	0.185585	7.9848e-08	2.18508e-06
ENSMUST00000102995.8,Ahcyl2-002,protein_coding,ENSMUSG00000029772.17,protein_coding	5637.24	0.292936	7.99503e-08	2.18649e-06
ENSMUST00000043409.7,Zfp503-001,protein_coding,ENSMUSG00000039081.9,protein_coding	1672.54	-0.473253	8.03615e-08	2.19634e-06
ENSMUST00000030931.10,Pank4-001,protein_coding,ENSMUSG00000029056.13,protein_coding	3127.35	-0.257647	8.23705e-08	2.24982e-06
ENSMUST00000045747.4,Wnt4-001,protein_coding,ENSMUSG00000036856.4,protein_coding	322.57	-0.626327	8.26362e-08	2.25565e-06
ENSMUST00000108840.3,Tcf25-003,protein_coding,ENSMUSG00000001472.17,protein_coding	14869.9	0.270895	8.32731e-08	2.27159e-06
ENSMUST00000143987.7,Ndufv2-001,protein_coding,ENSMUSG00000024099.14,protein_coding	4283.49	0.247956	8.395e-08	2.28861e-06
ENSMUST00000179818.2,Atxn2l-004,protein_coding,ENSMUSG00000032637.15,protein_coding	723.459	0.525869	8.58512e-08	2.33895e-06
ENSMUST00000113827.1,Brwd1-003,protein_coding,ENSMUSG00000022914.15,protein_coding	672.66	-0.364682	8.62537e-08	2.34843e-06
ENSMUST00000034234.14,Coq9-001,protein_coding,ENSMUSG00000031782.15,protein_coding	5669.95	0.257764	8.65029e-08	2.35373e-06
ENSMUST00000049863.11,Pofut1-001,protein_coding,ENSMUSG00000046020.13,protein_coding	6321.34	0.218757	8.71563e-08	2.37001e-06
ENSMUST00000040440.6,Calm2-001,protein_coding,ENSMUSG00000036438.12,protein_coding	34076.3	-0.29836	8.72943e-08	2.37227e-06
ENSMUST00000216325.1,Mrpl4-008,processed_transcript,ENSMUSG00000003299.10,protein_coding	67.5772	0.922931	8.74922e-08	2.37615e-06
ENSMUST00000127637.7,Napa-002,nonsense_mediated_decay,ENSMUSG00000006024.13,protein_coding	308.264	0.658469	8.7903e-08	2.3858e-06
ENSMUST00000179343.2,Purb-001,protein_coding,ENSMUSG00000094483.2,protein_coding	16700.1	-0.468431	9.04071e-08	2.45067e-06
ENSMUST00000112498.2,Crim1-201,protein_coding,ENSMUSG00000024074.7,protein_coding	11181.8	-0.338626	9.04055e-08	2.45067e-06
ENSMUST00000000449.8,Mkrn2-001,protein_coding,ENSMUSG00000000439.9,protein_coding	7557.05	0.282281	9.0859e-08	2.46137e-06
ENSMUST00000099270.4,Thbd-001,protein_coding,ENSMUSG00000074743.4,protein_coding	6651.52	0.434171	9.13899e-08	2.4742e-06
ENSMUST00000038343.6,B4galnt2-001,protein_coding,ENSMUSG00000013418.8,protein_coding	163.099	0.812093	9.16073e-08	2.47852e-06
ENSMUST00000102724.4,Faf1-001,protein_coding,ENSMUSG00000010517.7,protein_coding	13200.2	0.297676	9.25018e-08	2.50115e-06
ENSMUST00000036074.14,Gmip-001,protein_coding,ENSMUSG00000036246.14,protein_coding	2853.88	-0.362818	9.2676e-08	2.50429e-06
ENSMUST00000194192.2,Dst-020,protein_coding,ENSMUSG00000026131.18,protein_coding	2536.58	-0.311702	9.30983e-08	2.51412e-06
ENSMUST00000099582.2,Fars2-202,protein_coding,ENSMUSG00000021420.12,protein_coding	55.3149	0.886914	9.3311e-08	2.51828e-06
ENSMUST00000110143.7,Mef2b-003,protein_coding,ENSMUSG00000079033.9,protein_coding	294.738	0.708108	9.45315e-08	2.54963e-06
ENSMUST00000162529.7,Sidt2-007,protein_coding,ENSMUSG00000034908.16,protein_coding	102.713	0.789544	9.51417e-08	2.56448e-06
ENSMUST00000134362.7,Pdk1-007,processed_transcript,ENSMUSG00000006494.11,protein_coding	779.035	0.619421	9.56517e-08	2.57661e-06
ENSMUST00000210449.1,Nucb1-005,protein_coding,ENSMUSG00000030824.17,protein_coding	2184.91	0.354133	9.583e-08	2.5798e-06
ENSMUST00000154308.1,Ide-002,retained_intron,ENSMUSG00000056999.14,protein_coding	1682.23	0.424047	9.59197e-08	2.5806e-06
ENSMUST00000044116.13,Spg20-001,protein_coding,ENSMUSG00000036580.15,protein_coding	7746.58	0.396257	9.60853e-08	2.58344e-06
ENSMUST00000114227.7,Gng12-003,protein_coding,ENSMUSG00000036402.13,protein_coding	289.565	0.738713	9.62976e-08	2.58753e-06
ENSMUST00000141365.2,Vim-003,protein_coding,ENSMUSG00000026728.9,protein_coding	4004.78	0.346674	9.68737e-08	2.60139e-06
ENSMUST00000051395.8,Prr11-001,protein_coding,ENSMUSG00000020493.8,protein_coding	15247	-0.173139	9.69769e-08	2.60253e-06
ENSMUST00000089874.8,Mcc-001,protein_coding,ENSMUSG00000071856.10,protein_coding	6755.16	-0.186711	9.75986e-08	2.61759e-06
ENSMUST00000086458.9,Fbxl12-003,protein_coding,ENSMUSG00000066892.14,protein_coding	546.917	0.511694	9.77777e-08	2.61913e-06
ENSMUST00000145058.1,Cbx4-002,processed_transcript,ENSMUSG00000039989.7,protein_coding	2345.84	0.361587	9.77467e-08	2.61913e-06
ENSMUST00000056177.6,Pacsin2-201,protein_coding,ENSMUSG00000016664.14,protein_coding	7014.8	0.270268	9.79673e-08	2.62257e-06
ENSMUST00000070951.6,Plpp1-202,protein_coding,ENSMUSG00000021759.13,protein_coding	1533.01	-0.384518	9.92616e-08	2.65557e-06
ENSMUST00000070368.7,Siah2-001,protein_coding,ENSMUSG00000036432.8,protein_coding	4690.55	0.408517	9.94402e-08	2.6587e-06
ENSMUST00000035657.7,Tssc1-201,protein_coding,ENSMUSG00000036613.7,protein_coding	1529.53	-0.360087	9.96946e-08	2.66384e-06
ENSMUST00000162036.7,Rsrc1-001,protein_coding,ENSMUSG00000034544.17,protein_coding	978.087	0.343937	1.00015e-07	2.67075e-06
ENSMUST00000033578.6,Magee1-001,protein_coding,ENSMUSG00000031227.8,protein_coding	1923.35	-0.329865	1.00078e-07	2.67077e-06
ENSMUST00000060918.10,Amz1-001,protein_coding,ENSMUSG00000050022.16,protein_coding	129.529	0.779319	1.00435e-07	2.67864e-06
ENSMUST00000050544.7,Has2-001,protein_coding,ENSMUSG00000022367.7,protein_coding	1496.12	-0.591683	1.00499e-07	2.67869e-06
ENSMUST00000139129.8,Srsf1-001,protein_coding,ENSMUSG00000018379.17,protein_coding	6704.86	-0.592902	1.01258e-07	2.69724e-06
ENSMUST00000169377.7,Map3k12-001,protein_coding,ENSMUSG00000023050.8,protein_coding	3315.3	-0.298714	1.01963e-07	2.71435e-06
ENSMUST00000101375.4,Npm1-003,protein_coding,ENSMUSG00000057113.13,protein_coding	11317.1	-0.955429	1.02037e-07	2.71464e-06
ENSMUST00000033995.13,Rbpms-003,protein_coding,ENSMUSG00000031586.16,protein_coding	1253.98	0.352407	1.02176e-07	2.71665e-06
ENSMUST00000028257.2,Gca-001,protein_coding,ENSMUSG00000026893.4,protein_coding	105.526	-0.704198	1.02371e-07	2.71848e-06
ENSMUST00000107485.7,Msl1-004,protein_coding,ENSMUSG00000052915.14,protein_coding	2443.41	-0.261211	1.0234e-07	2.71848e-06
ENSMUST00000027271.8,Inpp1-001,protein_coding,ENSMUSG00000026102.9,protein_coding	1350.74	-0.413034	1.0287e-07	2.73006e-06
ENSMUST00000028831.14,Mcm8-001,protein_coding,ENSMUSG00000027353.14,protein_coding	3476.65	0.295246	1.03648e-07	2.74899e-06
ENSMUST00000108814.7,Rtel1-007,protein_coding,ENSMUSG00000038685.18,protein_coding	1411.63	-0.545455	1.04745e-07	2.7764e-06
ENSMUST00000072055.12,Chka-001,protein_coding,ENSMUSG00000024843.15,protein_coding	1298.92	0.398869	1.10751e-07	2.93378e-06
ENSMUST00000093456.11,Kxd1-001,protein_coding,ENSMUSG00000055553.16,protein_coding	3781.78	0.27212	1.13181e-07	2.99631e-06
ENSMUST00000140653.1,D5Ertd579e-005,protein_coding,ENSMUSG00000029190.19,protein_coding	3159.39	0.253192	1.15565e-07	3.05567e-06
ENSMUST00000106640.1,Parva-004,protein_coding,ENSMUSG00000030770.15,protein_coding	1423.97	0.51329	1.15519e-07	3.05567e-06
ENSMUST00000027961.11,Hspa14-001,protein_coding,ENSMUSG00000109865.1,protein_coding	11593.9	0.236913	1.15951e-07	3.06398e-06
ENSMUST00000070877.5,Amacr-201,protein_coding,ENSMUSG00000022244.6,protein_coding	2204.45	0.34275	1.16046e-07	3.06461e-06
ENSMUST00000040888.11,Krtcap2-001,protein_coding,ENSMUSG00000042747.12,protein_coding	4870.1	0.287238	1.16404e-07	3.0703e-06
ENSMUST00000063445.12,Klhdc1-001,protein_coding,ENSMUSG00000051890.13,protein_coding	434.291	0.5037	1.16349e-07	3.0703e-06
ENSMUST00000038027.5,Gpi1-001,protein_coding,ENSMUSG00000036427.5,protein_coding	59968.4	0.228981	1.1707e-07	3.08408e-06
ENSMUST00000051777.14,C2cd3-001,protein_coding,ENSMUSG00000047248.20,protein_coding	5000.86	-0.186716	1.1704e-07	3.08408e-06
ENSMUST00000032888.9,Arl6ip1-001,protein_coding,ENSMUSG00000030654.9,protein_coding	24441.1	0.179766	1.17487e-07	3.09317e-06
ENSMUST00000159333.1,Stk19-007,protein_coding,ENSMUSG00000061207.11,protein_coding	117.664	-0.795548	1.17722e-07	3.09747e-06
ENSMUST00000045174.5,Ypel5-201,protein_coding,ENSMUSG00000039770.5,protein_coding	2270.22	0.471767	1.18916e-07	3.12698e-06
ENSMUST00000047783.13,Rpgrip1l-001,protein_coding,ENSMUSG00000033282.14,protein_coding	872.069	-0.531631	1.19328e-07	3.13398e-06
ENSMUST00000089959.6,Gch1-201,protein_coding,ENSMUSG00000037580.9,protein_coding	2252.78	0.399093	1.19275e-07	3.13398e-06
ENSMUST00000113695.7,Tpm1-016,protein_coding,ENSMUSG00000032366.15,protein_coding	24426.9	0.234344	1.19696e-07	3.1398e-06
ENSMUST00000109381.7,Brd1-001,protein_coding,ENSMUSG00000022387.16,protein_coding	12122.3	0.250055	1.19637e-07	3.1398e-06
ENSMUST00000174819.7,Tmem234-014,nonsense_mediated_decay,ENSMUSG00000028797.20,protein_coding	385.637	0.58361	1.19976e-07	3.14525e-06
ENSMUST00000023776.12,Slc4a8-001,protein_coding,ENSMUSG00000023032.12,protein_coding	165.78	-0.659767	1.20274e-07	3.15113e-06
ENSMUST00000063905.11,Clip1-003,protein_coding,ENSMUSG00000049550.17,protein_coding	125.126	0.987114	1.20982e-07	3.16777e-06
ENSMUST00000176274.1,Cyhr1-003,protein_coding,ENSMUSG00000053929.16,protein_coding	9740.53	-0.23975	1.21331e-07	3.17496e-06
ENSMUST00000031411.14,Aldh2-001,protein_coding,ENSMUSG00000029455.14,protein_coding	7096.37	0.287785	1.21475e-07	3.17679e-06
ENSMUST00000109764.7,Nfix-001,protein_coding,ENSMUSG00000001911.16,protein_coding	18453.4	-0.0990571	1.22281e-07	3.19593e-06
ENSMUST00000076894.10,Rfwd2-001,protein_coding,ENSMUSG00000040782.12,protein_coding	5474.06	0.183953	1.22378e-07	3.19653e-06
ENSMUST00000089402.9,Porcn-004,protein_coding,ENSMUSG00000031169.13,protein_coding	835.51	0.451953	1.22876e-07	3.2076e-06
ENSMUST00000184142.7,Plac9b-001,protein_coding,ENSMUSG00000072674.10,protein_coding	197.51	0.610604	1.24017e-07	3.23541e-06
ENSMUST00000095017.10,Dmtf1-002,protein_coding,ENSMUSG00000042508.16,protein_coding	1792.3	-0.438877	1.24191e-07	3.23603e-06
ENSMUST00000119870.8,Cngb1-001,protein_coding,ENSMUSG00000031789.17,protein_coding	292.907	0.567833	1.2417e-07	3.23603e-06
ENSMUST00000127996.7,Foxred1-001,protein_coding,ENSMUSG00000039048.15,protein_coding	2253.64	0.256545	1.25382e-07	3.2651e-06
ENSMUST00000034463.3,Arv1-001,protein_coding,ENSMUSG00000031982.5,protein_coding	537.251	-0.384123	1.25701e-07	3.27141e-06
ENSMUST00000076698.11,Sypl-001,protein_coding,ENSMUSG00000020570.14,protein_coding	2066.96	-0.410739	1.26899e-07	3.3006e-06
ENSMUST00000053288.5,Cdr2l-001,protein_coding,ENSMUSG00000050910.5,protein_coding	21623.5	0.23622	1.27714e-07	3.31779e-06
ENSMUST00000155707.2,Timp2-002,protein_coding,ENSMUSG00000017466.9,protein_coding	4349.62	0.270603	1.27664e-07	3.31779e-06
ENSMUST00000010506.9,Rdm1-001,protein_coding,ENSMUSG00000010362.9,protein_coding	1362.07	0.463878	1.28356e-07	3.33247e-06
ENSMUST00000103070.2,Tex2-002,protein_coding,ENSMUSG00000040548.16,protein_coding	249.136	0.690854	1.29053e-07	3.34451e-06
ENSMUST00000022087.6,Nsun2-002,protein_coding,ENSMUSG00000021595.18,protein_coding	470.216	-0.49704	1.29046e-07	3.34451e-06
ENSMUST00000206598.1,Slc3a2-008,protein_coding,ENSMUSG00000010095.13,protein_coding	9683.3	0.34954	1.29052e-07	3.34451e-06
ENSMUST00000071103.8,Ddx1-201,protein_coding,ENSMUSG00000037149.9,protein_coding	24195.5	0.137332	1.30674e-07	3.38448e-06
ENSMUST00000068408.13,Rps15-001,protein_coding,ENSMUSG00000063457.14,protein_coding	110302	0.225785	1.30995e-07	3.39075e-06
ENSMUST00000044255.12,Ggta1-201,protein_coding,ENSMUSG00000035778.17,protein_coding	119.875	0.943572	1.31931e-07	3.41293e-06
ENSMUST00000048824.8,Gm5617-001,protein_coding,ENSMUSG00000042293.8,protein_coding	307.908	0.499965	1.32689e-07	3.43046e-06
ENSMUST00000105290.8,Nr2c1-001,protein_coding,ENSMUSG00000005897.14,protein_coding	1606.8	0.448556	1.35291e-07	3.49565e-06
ENSMUST00000127010.1,Gm12758-001,antisense,ENSMUSG00000085105.2,antisense	279.985	0.564181	1.3588e-07	3.50876e-06
ENSMUST00000132253.4,Ost4-001,protein_coding,ENSMUSG00000038803.7,protein_coding	2534.47	-0.289024	1.36318e-07	3.51795e-06
ENSMUST00000002855.13,Kdelr1-001,protein_coding,ENSMUSG00000002778.14,protein_coding	12115.4	0.205346	1.36472e-07	3.51982e-06
ENSMUST00000054607.15,Ahcy-001,protein_coding,ENSMUSG00000027597.15,protein_coding	60751.4	0.236798	1.3664e-07	3.52203e-06
ENSMUST00000162007.7,Stau2-004,protein_coding,ENSMUSG00000025920.19,protein_coding	1105.91	0.410373	1.37925e-07	3.55303e-06
ENSMUST00000047973.3,Dhcr24-001,protein_coding,ENSMUSG00000034926.3,protein_coding	24501.3	0.2451	1.38076e-07	3.55481e-06
ENSMUST00000107583.2,Cisd3-001,protein_coding,ENSMUSG00000078695.8,protein_coding	3494.47	-0.389088	1.387e-07	3.56873e-06
ENSMUST00000005964.6,Adh5-001,protein_coding,ENSMUSG00000028138.8,protein_coding	15357.7	0.291987	1.39299e-07	3.582e-06
ENSMUST00000034590.3,Tagln-001,protein_coding,ENSMUSG00000032085.5,protein_coding	2464.35	-0.377075	1.40034e-07	3.59874e-06
ENSMUST00000062686.10,Map2k7-002,protein_coding,ENSMUSG00000002948.19,protein_coding	5854.16	0.317037	1.42213e-07	3.65256e-06
ENSMUST00000110103.1,Gdf15-002,protein_coding,ENSMUSG00000038508.7,protein_coding	2541.94	0.702879	1.43042e-07	3.67167e-06
ENSMUST00000005592.6,Siglecg-001,protein_coding,ENSMUSG00000030468.12,protein_coding	530.561	-0.551334	1.43247e-07	3.67473e-06
ENSMUST00000169609.1,Sc5d-201,protein_coding,ENSMUSG00000032018.14,protein_coding	4002.49	0.275015	1.44169e-07	3.69618e-06
ENSMUST00000134910.1,Prkca-003,processed_transcript,ENSMUSG00000050965.14,protein_coding	569.62	0.401227	1.45328e-07	3.72369e-06
ENSMUST00000115098.6,Kcnh2-002,protein_coding,ENSMUSG00000038319.14,protein_coding	1906.31	-0.274627	1.45841e-07	3.7346e-06
ENSMUST00000102483.4,Rpl23a-001,protein_coding,ENSMUSG00000058546.8,protein_coding	137763	0.173443	1.46408e-07	3.74689e-06
ENSMUST00000166409.5,Klf3-201,protein_coding,ENSMUSG00000029178.14,protein_coding	1084.7	0.543407	1.47672e-07	3.77701e-06
ENSMUST00000099194.3,Tspyl3-001,protein_coding,ENSMUSG00000074671.6,protein_coding	796.652	-0.336676	1.4785e-07	3.7793e-06
ENSMUST00000140129.1,Srm-003,processed_transcript,ENSMUSG00000006442.10,protein_coding	66.48	0.947287	1.49773e-07	3.82618e-06
ENSMUST00000109627.7,Cbx6-001,protein_coding,ENSMUSG00000089715.11,protein_coding	14875.7	-0.189312	1.50364e-07	3.839e-06
ENSMUST00000049470.10,Tmem183a-001,protein_coding,ENSMUSG00000042305.12,protein_coding	7728.83	0.280527	1.51501e-07	3.86575e-06
ENSMUST00000050467.7,Tob2-201,protein_coding,ENSMUSG00000048546.7,protein_coding	11636.7	0.191799	1.52488e-07	3.88863e-06
ENSMUST00000114776.2,Pias2-201,protein_coding,ENSMUSG00000025423.15,protein_coding	2691.17	0.24619	1.53527e-07	3.91241e-06
ENSMUST00000074085.11,Rpl10-002,protein_coding,ENSMUSG00000008682.13,protein_coding	11741	-0.210632	1.53603e-07	3.91241e-06
ENSMUST00000028728.5,Ubr1-001,protein_coding,ENSMUSG00000027272.5,protein_coding	6707.3	-0.312892	1.53777e-07	3.91454e-06
ENSMUST00000037618.12,Rbpj-001,protein_coding,ENSMUSG00000039191.12,protein_coding	1926.23	0.510294	1.5626e-07	3.97539e-06
ENSMUST00000053024.6,Pgp-201,protein_coding,ENSMUSG00000043445.6,protein_coding	4997.72	-0.273058	1.56427e-07	3.97729e-06
ENSMUST00000094549.10,Szrd1-002,processed_transcript,ENSMUSG00000040842.17,protein_coding	7610.12	0.261142	1.5672e-07	3.9821e-06
ENSMUST00000005066.8,Map2k1-001,protein_coding,ENSMUSG00000004936.8,protein_coding	12106.9	0.229252	1.56801e-07	3.9821e-06
ENSMUST00000001724.11,Ddx18-001,protein_coding,ENSMUSG00000001674.11,protein_coding	22448.9	0.248123	1.58305e-07	4.01555e-06
ENSMUST00000113102.9,Naaa-001,protein_coding,ENSMUSG00000029413.14,protein_coding	1376.15	0.419516	1.58246e-07	4.01555e-06
ENSMUST00000172699.1,Mex3a-001,protein_coding,ENSMUSG00000074480.4,protein_coding	9703.48	-0.171829	1.59299e-07	4.0384e-06
ENSMUST00000069025.13,Srsf11-010,protein_coding,ENSMUSG00000055436.18,protein_coding	2132.95	-0.265247	1.61137e-07	4.08258e-06
ENSMUST00000107131.1,Cdkn2a-002,protein_coding,ENSMUSG00000044303.6,protein_coding	52256.6	0.22639	1.61874e-07	4.09883e-06
ENSMUST00000034913.4,Fam195b-001,protein_coding,ENSMUSG00000061111.8,protein_coding	6172.26	0.261975	1.62974e-07	4.1239e-06
ENSMUST00000136510.2,Cstf2-006,protein_coding,ENSMUSG00000031256.11,protein_coding	77.4126	0.935577	1.63055e-07	4.1239e-06
ENSMUST00000055327.7,Aqp3-001,protein_coding,ENSMUSG00000028435.8,protein_coding	609.607	0.543288	1.63893e-07	4.14264e-06
ENSMUST00000081848.12,Fdps-001,protein_coding,ENSMUSG00000059743.12,protein_coding	24236.2	0.297348	1.65467e-07	4.17998e-06
ENSMUST00000109921.8,Dbn1-009,protein_coding,ENSMUSG00000034675.17,protein_coding	7086.74	-0.248084	1.65621e-07	4.18141e-06
ENSMUST00000102758.7,Vdac1-001,protein_coding,ENSMUSG00000020402.11,protein_coding	58403.9	0.243559	1.65891e-07	4.18579e-06
ENSMUST00000063761.7,Cpt1c-001,protein_coding,ENSMUSG00000007783.10,protein_coding	1932.17	-0.277886	1.6642e-07	4.19668e-06
ENSMUST00000172912.7,H2-K1-003,protein_coding,ENSMUSG00000061232.15,protein_coding	890.785	0.743894	1.67454e-07	4.22026e-06
ENSMUST00000046212.1,Slc16a1-001,protein_coding,ENSMUSG00000032902.1,protein_coding	20205.9	0.289453	1.67911e-07	4.22932e-06
ENSMUST00000109614.8,Chd9-201,protein_coding,ENSMUSG00000056608.14,protein_coding	1748.34	-0.61048	1.71537e-07	4.31813e-06
ENSMUST00000079510.5,Cherp-003,protein_coding,ENSMUSG00000052488.7,protein_coding	10246.4	0.35351	1.73767e-07	4.37169e-06
ENSMUST00000217537.1,Gtf3c6-001,protein_coding,ENSMUSG00000019837.8,protein_coding	1306.45	-0.453428	1.74884e-07	4.39722e-06
ENSMUST00000198254.4,Sh3glb1-003,protein_coding,ENSMUSG00000037062.13,protein_coding	9666.77	-0.423098	1.77184e-07	4.45245e-06
ENSMUST00000113051.8,Shroom3-005,protein_coding,ENSMUSG00000029381.15,protein_coding	1611.1	-0.422472	1.78333e-07	4.47871e-06
ENSMUST00000100467.9,Trrap-001,protein_coding,ENSMUSG00000045482.16,protein_coding	34056.9	-0.131431	1.79184e-07	4.49747e-06
ENSMUST00000217352.1,Rpsa-006,nonsense_mediated_decay,ENSMUSG00000032518.6,protein_coding	1693.95	0.394585	1.80413e-07	4.52568e-06
ENSMUST00000002979.14,Lamb1-001,protein_coding,ENSMUSG00000002900.15,protein_coding	32338.8	0.161522	1.83331e-07	4.59621e-06
ENSMUST00000028232.6,Phf19-001,protein_coding,ENSMUSG00000026873.9,protein_coding	2069.27	0.273736	1.837e-07	4.60276e-06
ENSMUST00000112173.7,Tspan9-001,protein_coding,ENSMUSG00000030352.14,protein_coding	7160.37	0.223104	1.8444e-07	4.61861e-06
ENSMUST00000205070.2,Isy1-007,nonsense_mediated_decay,ENSMUSG00000030056.8,protein_coding	568.86	0.584874	1.86089e-07	4.6572e-06
ENSMUST00000036125.9,Eif4h-002,protein_coding,ENSMUSG00000040731.13,protein_coding	53000.3	0.230471	1.87206e-07	4.68244e-06
ENSMUST00000025760.12,Chka-002,protein_coding,ENSMUSG00000024843.15,protein_coding	1569.09	0.427403	1.88648e-07	4.71577e-06
ENSMUST00000162503.7,Adck5-006,protein_coding,ENSMUSG00000022550.17,protein_coding	2193.95	0.247569	1.89249e-07	4.72803e-06
ENSMUST00000031817.9,Herc6-001,protein_coding,ENSMUSG00000029798.11,protein_coding	844.283	-0.372632	1.90481e-07	4.75607e-06
ENSMUST00000032169.7,Abtb1-001,protein_coding,ENSMUSG00000030083.11,protein_coding	924.976	0.393016	1.91473e-07	4.77805e-06
ENSMUST00000059295.9,Syt12-001,protein_coding,ENSMUSG00000049303.10,protein_coding	1534.59	-0.349526	1.91824e-07	4.78404e-06
ENSMUST00000033096.15,Nucb1-012,protein_coding,ENSMUSG00000030824.17,protein_coding	15872.6	0.244672	1.92782e-07	4.80515e-06
ENSMUST00000049020.8,Irgq-001,protein_coding,ENSMUSG00000041037.8,protein_coding	1300.74	-0.300703	1.93639e-07	4.82373e-06
ENSMUST00000027517.13,Dgkd-001,protein_coding,ENSMUSG00000070738.10,protein_coding	16091	0.377529	1.94374e-07	4.83643e-06
ENSMUST00000118316.7,N4bp2l2-001,protein_coding,ENSMUSG00000029655.17,protein_coding	2311.46	-0.454262	1.94337e-07	4.83643e-06
ENSMUST00000153867.7,Mcm7-004,protein_coding,ENSMUSG00000029730.16,protein_coding	3904.81	0.373668	1.95331e-07	4.85743e-06
ENSMUST00000001675.13,Stk38l-001,protein_coding,ENSMUSG00000001630.13,protein_coding	1415.47	-0.319308	1.96343e-07	4.87977e-06
ENSMUST00000173015.7,March2-006,protein_coding,ENSMUSG00000079557.10,protein_coding	331.833	0.773545	1.98677e-07	4.93494e-06
ENSMUST00000114882.7,Rps10-001,protein_coding,ENSMUSG00000052146.15,protein_coding	97162.4	0.25153	2.00416e-07	4.97526e-06
ENSMUST00000195571.1,Cenpl-010,nonsense_mediated_decay,ENSMUSG00000026708.16,protein_coding	190.456	-0.752496	2.01242e-07	4.99288e-06
ENSMUST00000044442.8,Ptk7-201,protein_coding,ENSMUSG00000023972.9,protein_coding	11815.1	-0.232938	2.01367e-07	4.99312e-06
ENSMUST00000107894.7,Dgke-001,protein_coding,ENSMUSG00000000276.11,protein_coding	815.853	-0.360336	2.01555e-07	4.9949e-06
ENSMUST00000136008.7,Ergic2-001,protein_coding,ENSMUSG00000030304.11,protein_coding	3197.88	-0.376828	2.01773e-07	4.99742e-06
ENSMUST00000046869.10,Fbxw4-001,protein_coding,ENSMUSG00000040913.10,protein_coding	3393.31	0.286403	2.03067e-07	5.02658e-06
ENSMUST00000023426.11,Cldnd1-001,protein_coding,ENSMUSG00000022744.12,protein_coding	9004.45	0.257777	2.03455e-07	5.03329e-06
ENSMUST00000028250.8,Mrrf-001,protein_coding,ENSMUSG00000026887.9,protein_coding	3697.76	0.285466	2.04415e-07	5.05124e-06
ENSMUST00000137724.7,Clcn6-001,protein_coding,ENSMUSG00000029016.13,protein_coding	2181.7	0.289227	2.04355e-07	5.05124e-06
ENSMUST00000114842.7,Anks1-001,protein_coding,ENSMUSG00000024219.15,protein_coding	3610.29	0.2289	2.05422e-07	5.0732e-06
ENSMUST00000054776.3,Plekhf2-001,protein_coding,ENSMUSG00000049969.3,protein_coding	2746.98	0.379231	2.10353e-07	5.192e-06
ENSMUST00000084299.5,Akirin2-001,protein_coding,ENSMUSG00000028291.7,protein_coding	8382.88	0.21066	2.12808e-07	5.24959e-06
ENSMUST00000096744.7,Myadm-002,protein_coding,ENSMUSG00000068566.12,protein_coding	10589.8	0.404214	2.14397e-07	5.28577e-06
ENSMUST00000215300.1,Higd1a-005,protein_coding,ENSMUSG00000038412.8,protein_coding	2612.66	0.284578	2.14599e-07	5.28771e-06
ENSMUST00000030404.4,Ppie-001,protein_coding,ENSMUSG00000028651.12,protein_coding	5425.09	0.257585	2.1564e-07	5.30872e-06
ENSMUST00000145409.1,Mapk1-007,processed_transcript,ENSMUSG00000063358.15,protein_coding	899.476	0.334913	2.15698e-07	5.30872e-06
ENSMUST00000031262.8,Coq2-001,protein_coding,ENSMUSG00000029319.8,protein_coding	5673.08	0.25156	2.16384e-07	5.32255e-06
ENSMUST00000048794.6,Hoxa5-001,protein_coding,ENSMUSG00000038253.6,protein_coding	924.477	-0.421416	2.16818e-07	5.33017e-06
ENSMUST00000051720.5,Sh3tc2-201,protein_coding,ENSMUSG00000045629.7,protein_coding	6802.41	0.430175	2.17363e-07	5.34054e-06
ENSMUST00000017548.6,Rpl19-001,protein_coding,ENSMUSG00000017404.12,protein_coding	185393	0.257597	2.17608e-07	5.3435e-06
ENSMUST00000020864.8,Pctp-001,protein_coding,ENSMUSG00000020553.8,protein_coding	1043.15	0.275486	2.19108e-07	5.37726e-06
ENSMUST00000152941.1,Gm4724-001,protein_coding,ENSMUSG00000078897.10,protein_coding	307.73	-0.857398	2.19857e-07	5.39256e-06
ENSMUST00000163595.2,Cdyl-202,protein_coding,ENSMUSG00000059288.13,protein_coding	3468.19	0.306735	2.20825e-07	5.41323e-06
ENSMUST00000201359.3,Tbc1d24-005,nonsense_mediated_decay,ENSMUSG00000036473.15,protein_coding	182.796	-0.966126	2.22302e-07	5.44633e-06
ENSMUST00000133603.1,Nup188-005,retained_intron,ENSMUSG00000052533.14,protein_coding	59.0118	-0.966588	2.24005e-07	5.48494e-06
ENSMUST00000150923.7,Exosc8-003,retained_intron,ENSMUSG00000027752.15,protein_coding	513.959	-0.473809	2.24472e-07	5.49324e-06
ENSMUST00000154375.7,Tspan9-008,protein_coding,ENSMUSG00000030352.14,protein_coding	63.692	0.905797	2.24897e-07	5.50053e-06
ENSMUST00000153269.1,Mboat1-002,processed_transcript,ENSMUSG00000038732.14,protein_coding	218.084	0.746057	2.25896e-07	5.52182e-06
ENSMUST00000171797.1,Nap1l1-202,protein_coding,ENSMUSG00000058799.14,protein_coding	21907.6	-0.401408	2.27507e-07	5.55805e-06
ENSMUST00000022925.8,Eif3h-201,protein_coding,ENSMUSG00000022312.10,protein_coding	71321.9	0.245868	2.27805e-07	5.56215e-06
ENSMUST00000080813.4,Rps17-001,protein_coding,ENSMUSG00000061787.15,protein_coding	43734.3	0.155519	2.29419e-07	5.59839e-06
ENSMUST00000145976.1,Ybx1-007,processed_transcript,ENSMUSG00000028639.14,protein_coding	429.549	0.450152	2.30709e-07	5.62669e-06
ENSMUST00000028332.7,Dpp7-001,protein_coding,ENSMUSG00000026958.13,protein_coding	727.161	-0.353439	2.31439e-07	5.64129e-06
ENSMUST00000176204.7,Peg10-001,protein_coding,ENSMUSG00000092035.8,protein_coding	14597.8	-0.359542	2.31965e-07	5.6509e-06
ENSMUST00000102824.3,Ifit1-001,protein_coding,ENSMUSG00000034459.8,protein_coding	1397.62	0.340749	2.327e-07	5.6656e-06
ENSMUST00000011055.6,Apip-001,protein_coding,ENSMUSG00000010911.12,protein_coding	2264.37	0.237082	2.33889e-07	5.69135e-06
ENSMUST00000189208.1,Ralgps2-012,retained_intron,ENSMUSG00000026594.14,protein_coding	457.083	0.482629	2.34768e-07	5.70951e-06
ENSMUST00000162183.7,Alg12-001,protein_coding,ENSMUSG00000035845.17,protein_coding	1695.26	0.332173	2.35096e-07	5.71426e-06
ENSMUST00000205191.1,Bet1-006,processed_transcript,ENSMUSG00000032757.6,protein_coding	82.5134	0.900539	2.39178e-07	5.81019e-06
ENSMUST00000039559.8,Thbs1-001,protein_coding,ENSMUSG00000040152.8,protein_coding	10791.1	-0.445392	2.40335e-07	5.835e-06
ENSMUST00000153735.7,Pdlim2-002,protein_coding,ENSMUSG00000022090.10,protein_coding	2062.55	0.26238	2.41429e-07	5.85825e-06
ENSMUST00000119398.9,Fgfr1-003,protein_coding,ENSMUSG00000031565.18,protein_coding	5531.86	0.301758	2.42455e-07	5.87983e-06
ENSMUST00000026547.8,Tubgcp2-001,protein_coding,ENSMUSG00000025474.9,protein_coding	4450.98	0.320183	2.43096e-07	5.89208e-06
ENSMUST00000204701.2,Ppp6c-003,protein_coding,ENSMUSG00000026753.5,protein_coding	2976.27	0.281506	2.43447e-07	5.89725e-06
ENSMUST00000217356.1,Rpsa-002,nonsense_mediated_decay,ENSMUSG00000032518.6,protein_coding	177662	0.237084	2.46345e-07	5.9641e-06
ENSMUST00000003038.11,Ap2a2-001,protein_coding,ENSMUSG00000002957.11,protein_coding	44922.9	0.196282	2.46675e-07	5.96873e-06
ENSMUST00000054034.6,Polq-002,protein_coding,ENSMUSG00000034206.15,protein_coding	1470.82	-0.715526	2.47962e-07	5.99651e-06
ENSMUST00000069652.7,Rab3gap2-001,protein_coding,ENSMUSG00000039318.12,protein_coding	1751.92	-0.291086	2.48503e-07	6.00622e-06
ENSMUST00000000365.2,Mcts1-001,protein_coding,ENSMUSG00000000355.13,protein_coding	1103.05	-0.404184	2.53273e-07	6.11806e-06
ENSMUST00000109574.7,Epb41l1-002,protein_coding,ENSMUSG00000027624.17,protein_coding	3157.6	-0.244294	2.53854e-07	6.12867e-06
ENSMUST00000139457.1,Aurkb-006,processed_transcript,ENSMUSG00000020897.12,protein_coding	121.117	0.716238	2.54565e-07	6.14237e-06
ENSMUST00000101018.9,Cep170b-202,protein_coding,ENSMUSG00000072825.10,protein_coding	18357.3	0.17686	2.54827e-07	6.14525e-06
ENSMUST00000109415.1,Bod1-002,protein_coding,ENSMUSG00000044502.16,protein_coding	184.464	0.702697	2.57275e-07	6.20077e-06
ENSMUST00000124755.1,Slc25a39-004,protein_coding,ENSMUSG00000018677.9,protein_coding	613.309	0.738211	2.57417e-07	6.20077e-06
ENSMUST00000052404.12,Epb41l5-003,protein_coding,ENSMUSG00000026383.14,protein_coding	485.442	-0.37766	2.60044e-07	6.26055e-06
ENSMUST00000113312.8,Shq1-001,protein_coding,ENSMUSG00000035378.17,protein_coding	462.849	-0.448389	2.62308e-07	6.31151e-06
ENSMUST00000115395.9,Carm1-003,protein_coding,ENSMUSG00000032185.15,protein_coding	6236.22	0.315682	2.64531e-07	6.36145e-06
ENSMUST00000005017.14,Hdgf-001,protein_coding,ENSMUSG00000004897.16,protein_coding	96727	0.193038	2.65321e-07	6.37689e-06
ENSMUST00000124738.1,Gm12992-002,processed_transcript,ENSMUSG00000085667.1,processed_transcript	1129.63	0.348802	2.67327e-07	6.42151e-06
ENSMUST00000109412.8,Cpeb4-001,protein_coding,ENSMUSG00000020300.14,protein_coding	811.223	-0.700387	2.67883e-07	6.43128e-06
ENSMUST00000120339.7,5730559C18Rik-001,protein_coding,ENSMUSG00000041605.16,protein_coding	1080.61	-0.282806	2.69561e-07	6.46797e-06
ENSMUST00000022519.14,Anxa8-001,protein_coding,ENSMUSG00000021950.15,protein_coding	6016.96	0.329038	2.7219e-07	6.5274e-06
ENSMUST00000106763.7,Bptf-001,protein_coding,ENSMUSG00000040481.17,protein_coding	6924.68	-0.301744	2.7283e-07	6.53911e-06
ENSMUST00000038193.14,Wdr59-001,protein_coding,ENSMUSG00000031959.15,protein_coding	2977.71	-0.308033	2.73499e-07	6.55149e-06
ENSMUST00000106479.7,Ipp-201,protein_coding,ENSMUSG00000028696.12,protein_coding	1947.79	0.223352	2.77323e-07	6.63939e-06
ENSMUST00000045730.6,Akap12-001,protein_coding,ENSMUSG00000038587.9,protein_coding	8914.05	-0.347647	2.77517e-07	6.64036e-06
ENSMUST00000045562.5,Cox15-001,protein_coding,ENSMUSG00000040018.9,protein_coding	6018.39	-0.15488	2.79769e-07	6.69051e-06
ENSMUST00000110452.1,Hist1h2bj-001,protein_coding,ENSMUSG00000069300.3,protein_coding	534.304	0.411169	2.80981e-07	6.71577e-06
ENSMUST00000032373.11,Ldhb-001,protein_coding,ENSMUSG00000030246.11,protein_coding	1873.76	-0.302978	2.81539e-07	6.72537e-06
ENSMUST00000160629.7,Cpsf4-002,protein_coding,ENSMUSG00000029625.16,protein_coding	2834.53	0.328009	2.84641e-07	6.7957e-06
ENSMUST00000128553.7,Zfp512b-002,protein_coding,ENSMUSG00000000823.16,protein_coding	2490.29	-0.371072	2.8698e-07	6.84775e-06
ENSMUST00000020759.11,Efemp1-001,protein_coding,ENSMUSG00000020467.15,protein_coding	16089.2	0.21736	2.89153e-07	6.89578e-06
ENSMUST00000016680.13,Cul4a-001,protein_coding,ENSMUSG00000031446.14,protein_coding	17288	0.158013	2.89529e-07	6.90093e-06
ENSMUST00000022623.12,Trim35-001,protein_coding,ENSMUSG00000022043.18,protein_coding	23615.9	0.286892	2.90336e-07	6.91632e-06
ENSMUST00000040344.6,Gns-201,protein_coding,ENSMUSG00000034707.6,protein_coding	14587	0.245482	2.91413e-07	6.93813e-06
ENSMUST00000058351.15,Pgm2-001,protein_coding,ENSMUSG00000025791.18,protein_coding	22403.5	0.258057	2.91784e-07	6.94313e-06
ENSMUST00000053558.9,Ankrd37-001,protein_coding,ENSMUSG00000050914.16,protein_coding	229.852	0.57309	2.95786e-07	7.03447e-06
ENSMUST00000002845.6,Mea1-201,protein_coding,ENSMUSG00000002768.7,protein_coding	8564.74	0.259474	2.98055e-07	7.08452e-06
ENSMUST00000094783.6,Pcdh7-002,protein_coding,ENSMUSG00000029108.14,protein_coding	866.503	-0.476761	3.00192e-07	7.13138e-06
ENSMUST00000154256.2,Zfp703-001,protein_coding,ENSMUSG00000085795.8,protein_coding	4625.02	0.192183	3.00525e-07	7.13535e-06
ENSMUST00000029877.8,Decr1-001,protein_coding,ENSMUSG00000028223.8,protein_coding	5720.87	0.234614	3.02995e-07	7.19002e-06
ENSMUST00000160197.5,Exoc6b-001,protein_coding,ENSMUSG00000033769.16,protein_coding	8454.01	0.195212	3.03871e-07	7.20685e-06
ENSMUST00000180667.1,Mirt1-202,lincRNA,ENSMUSG00000097636.7,lincRNA	189.608	-0.671075	3.07627e-07	7.2919e-06
ENSMUST00000020149.5,Ikbip-001,protein_coding,ENSMUSG00000019975.12,protein_coding	2368.08	-0.359735	3.09155e-07	7.32409e-06
ENSMUST00000040021.11,Ptpn23-001,protein_coding,ENSMUSG00000036057.11,protein_coding	15879.2	0.185306	3.10651e-07	7.3555e-06
ENSMUST00000137868.7,Speg-003,protein_coding,ENSMUSG00000026207.16,protein_coding	4726.83	-0.181795	3.13854e-07	7.42724e-06
ENSMUST00000025419.7,Ppic-201,protein_coding,ENSMUSG00000024538.7,protein_coding	6239.79	-0.192534	3.14263e-07	7.43284e-06
ENSMUST00000093381.10,Ccdc157-001,protein_coding,ENSMUSG00000051427.14,protein_coding	1556.76	-0.306563	3.14693e-07	7.43891e-06
ENSMUST00000122182.1,Cbx5-003,protein_coding,ENSMUSG00000009575.14,protein_coding	1684.28	0.417238	3.15064e-07	7.4436e-06
ENSMUST00000123994.2,Slc6a9-011,protein_coding,ENSMUSG00000028542.17,protein_coding	35.0484	0.954229	3.18599e-07	7.52299e-06
ENSMUST00000132504.1,Got1-004,retained_intron,ENSMUSG00000025190.13,protein_coding	186.573	0.77558	3.20437e-07	7.56224e-06
ENSMUST00000145911.3,Bcat1-007,processed_transcript,ENSMUSG00000030268.17,protein_coding	2859.62	0.267014	3.21205e-07	7.57622e-06
ENSMUST00000066489.12,P3h4-001,protein_coding,ENSMUSG00000006931.15,protein_coding	11568.5	-0.247381	3.23488e-07	7.62588e-06
ENSMUST00000071250.12,Pygl-001,protein_coding,ENSMUSG00000021069.16,protein_coding	968.348	0.333223	3.24019e-07	7.63423e-06
ENSMUST00000197451.1,1500002C15Rik-201,antisense,ENSMUSG00000096221.3,antisense	606.884	0.662061	3.26718e-07	7.69361e-06
ENSMUST00000201536.1,Gm43268-001,TEC,ENSMUSG00000107182.1,TEC	49.1244	-0.888319	3.29547e-07	7.75597e-06
ENSMUST00000150033.7,Fam53a-003,nonsense_mediated_decay,ENSMUSG00000037339.17,protein_coding	400.051	0.634984	3.31829e-07	7.80542e-06
ENSMUST00000169453.7,Nfat5-202,protein_coding,ENSMUSG00000003847.16,protein_coding	4813.47	-0.51619	3.32095e-07	7.8074e-06
ENSMUST00000090031.11,Gng5-001,protein_coding,ENSMUSG00000068523.12,protein_coding	12286.8	0.180847	3.34544e-07	7.86068e-06
ENSMUST00000028854.14,Mal-001,protein_coding,ENSMUSG00000027375.14,protein_coding	1230.04	0.48795	3.35265e-07	7.87029e-06
ENSMUST00000162237.1,Sf1-015,protein_coding,ENSMUSG00000024949.17,protein_coding	1078.56	0.406908	3.35318e-07	7.87029e-06
ENSMUST00000205262.1,Arhgap17-002,protein_coding,ENSMUSG00000030766.15,protein_coding	255.562	0.901497	3.40469e-07	7.97916e-06
ENSMUST00000006235.7,Ctsb-201,protein_coding,ENSMUSG00000021939.7,protein_coding	39272	0.183299	3.40275e-07	7.97916e-06
ENSMUST00000177034.1,Mtcl1-011,protein_coding,ENSMUSG00000052105.16,protein_coding	136.169	0.719921	3.40513e-07	7.97916e-06
ENSMUST00000208252.1,Arglu1-003,retained_intron,ENSMUSG00000040459.11,protein_coding	4059.85	-0.444605	3.41185e-07	7.99056e-06
ENSMUST00000074077.11,Bmp4-001,protein_coding,ENSMUSG00000021835.14,protein_coding	384.099	-0.545287	3.41743e-07	7.99927e-06
ENSMUST00000021728.10,Siva1-201,protein_coding,ENSMUSG00000064326.12,protein_coding	4898.2	0.252966	3.43159e-07	8.02806e-06
ENSMUST00000108719.3,Llgl1-002,protein_coding,ENSMUSG00000020536.12,protein_coding	8699.41	0.237641	3.46397e-07	8.09939e-06
ENSMUST00000099145.5,Dlgap4-003,protein_coding,ENSMUSG00000061689.15,protein_coding	2674.49	-0.186439	3.47964e-07	8.1228e-06
ENSMUST00000197357.1,Ube2d3-014,processed_transcript,ENSMUSG00000078578.9,protein_coding	1122.07	0.31969	3.47783e-07	8.1228e-06
ENSMUST00000038552.12,Coro7-001,protein_coding,ENSMUSG00000039637.14,protein_coding	2144.59	0.393698	3.47609e-07	8.1228e-06
ENSMUST00000192436.5,Tiprl-004,nonsense_mediated_decay,ENSMUSG00000040843.10,protein_coding	1745.42	0.266726	3.49842e-07	8.1578e-06
ENSMUST00000058978.7,Nqo2-202,protein_coding,ENSMUSG00000046949.15,protein_coding	2607.44	0.223446	3.49688e-07	8.1578e-06
ENSMUST00000060366.6,Zfp36l2-001,protein_coding,ENSMUSG00000045817.8,protein_coding	37641.7	0.142218	3.50142e-07	8.16037e-06
ENSMUST00000044684.13,Helq-001,protein_coding,ENSMUSG00000035266.16,protein_coding	3323.08	0.25885	3.54541e-07	8.25844e-06
ENSMUST00000084117.12,H6pd-002,protein_coding,ENSMUSG00000028980.14,protein_coding	6742.67	-0.423892	3.54915e-07	8.26267e-06
ENSMUST00000025375.13,Tcerg1-001,protein_coding,ENSMUSG00000024498.15,protein_coding	15422.8	-0.184241	3.55716e-07	8.27685e-06
ENSMUST00000064104.12,Cdc42se2-001,protein_coding,ENSMUSG00000052298.12,protein_coding	11285.6	0.266964	3.55964e-07	8.27814e-06
ENSMUST00000008542.11,Elk3-001,protein_coding,ENSMUSG00000008398.14,protein_coding	10339.7	-0.157104	3.57865e-07	8.31785e-06
ENSMUST00000036069.6,Mamdc2-201,protein_coding,ENSMUSG00000033207.6,protein_coding	175.09	0.804246	3.58102e-07	8.31887e-06
ENSMUST00000196454.4,Orai2-003,protein_coding,ENSMUSG00000039747.11,protein_coding	143.932	0.917437	3.59403e-07	8.34458e-06
ENSMUST00000048678.6,Lss-001,protein_coding,ENSMUSG00000033105.12,protein_coding	15668.5	0.32773	3.60173e-07	8.35795e-06
ENSMUST00000148483.7,Zfp688-003,nonsense_mediated_decay,ENSMUSG00000045251.13,protein_coding	408.275	0.705623	3.64318e-07	8.44503e-06
ENSMUST00000023356.6,Snai2-201,protein_coding,ENSMUSG00000022676.6,protein_coding	5838.5	0.439692	3.64305e-07	8.44503e-06
ENSMUST00000067880.12,Adam10-001,protein_coding,ENSMUSG00000054693.14,protein_coding	14569.2	-0.440559	3.64925e-07	8.45455e-06
ENSMUST00000111678.7,Ctnnd1-010,protein_coding,ENSMUSG00000034101.14,protein_coding	52.7914	0.779017	3.66194e-07	8.4794e-06
ENSMUST00000204483.1,Arl8b-002,protein_coding,ENSMUSG00000030105.8,protein_coding	2076.33	0.259699	3.68646e-07	8.53019e-06
ENSMUST00000161976.7,Myc-001,protein_coding,ENSMUSG00000022346.15,protein_coding	5674.57	0.320014	3.68982e-07	8.53019e-06
ENSMUST00000022971.7,Myc-005,protein_coding,ENSMUSG00000022346.15,protein_coding	5674.57	0.320014	3.68982e-07	8.53019e-06
ENSMUST00000025853.15,Drap1-001,protein_coding,ENSMUSG00000024914.16,protein_coding	12384.4	0.228303	3.69204e-07	8.53073e-06
ENSMUST00000123362.7,Mecp2-003,protein_coding,ENSMUSG00000031393.16,protein_coding	460.244	0.655248	3.69465e-07	8.53218e-06
ENSMUST00000025786.7,Pacs1-201,protein_coding,ENSMUSG00000024855.9,protein_coding	14416.1	0.163265	3.75349e-07	8.66341e-06
ENSMUST00000062957.6,Ttc7b-201,protein_coding,ENSMUSG00000033530.7,protein_coding	2363.72	0.258258	3.82932e-07	8.8337e-06
ENSMUST00000113708.3,Tia1-009,retained_intron,ENSMUSG00000071337.11,protein_coding	101.327	0.878956	3.83686e-07	8.84635e-06
ENSMUST00000095457.10,Ptbp1-005,protein_coding,ENSMUSG00000006498.16,protein_coding	30333.4	0.26773	3.85618e-07	8.88614e-06
ENSMUST00000099362.10,Slc4a11-001,protein_coding,ENSMUSG00000074796.10,protein_coding	348.239	0.596257	3.85922e-07	8.88839e-06
ENSMUST00000139167.2,Gatc-001,protein_coding,ENSMUSG00000029536.8,protein_coding	3934.38	0.256825	3.86963e-07	8.90761e-06
ENSMUST00000071065.7,Nfil3-001,protein_coding,ENSMUSG00000056749.7,protein_coding	5522.04	0.379461	3.87213e-07	8.90858e-06
ENSMUST00000182980.7,Tmem161a-011,protein_coding,ENSMUSG00000002342.17,protein_coding	5862.13	0.265711	3.95989e-07	9.10077e-06
ENSMUST00000047488.14,Rap1gap2-005,nonsense_mediated_decay,ENSMUSG00000038807.18,protein_coding	805.122	0.639258	3.95929e-07	9.10077e-06
ENSMUST00000058154.14,Tmtc3-001,protein_coding,ENSMUSG00000036676.14,protein_coding	4879.52	-0.59056	3.96797e-07	9.11448e-06
ENSMUST00000114294.7,Abcg2-007,protein_coding,ENSMUSG00000029802.13,protein_coding	3964.9	-0.227938	3.9886e-07	9.15698e-06
ENSMUST00000123183.7,Rpl5-003,retained_intron,ENSMUSG00000058558.12,protein_coding	18305.6	0.223079	3.99501e-07	9.1668e-06
ENSMUST00000030201.13,Gne-001,protein_coding,ENSMUSG00000028479.18,protein_coding	237.55	-0.688009	4.04501e-07	9.27166e-06
ENSMUST00000050476.10,Slc35a4-002,protein_coding,ENSMUSG00000033272.12,protein_coding	2782.02	-0.41821	4.04359e-07	9.27166e-06
ENSMUST00000112751.1,Bcl2-001,protein_coding,ENSMUSG00000057329.7,protein_coding	2900.38	-0.374681	4.06967e-07	9.32319e-06
ENSMUST00000202713.1,Suds3-003,retained_intron,ENSMUSG00000066900.11,protein_coding	420.894	-0.449078	4.07847e-07	9.3384e-06
ENSMUST00000076169.3,Mtx3-201,protein_coding,ENSMUSG00000021704.7,protein_coding	1621.79	-0.33036	4.08899e-07	9.3575e-06
ENSMUST00000056045.4,Fam185a-001,protein_coding,ENSMUSG00000047221.5,protein_coding	1204.72	-0.301968	4.09191e-07	9.35922e-06
ENSMUST00000070635.12,Zyx-002,protein_coding,ENSMUSG00000029860.16,protein_coding	6709.79	0.358189	4.14508e-07	9.47579e-06
ENSMUST00000067284.8,Cpsf3-201,protein_coding,ENSMUSG00000054309.8,protein_coding	13555.6	0.210607	4.1496e-07	9.48109e-06
ENSMUST00000054096.12,Man1c1-001,protein_coding,ENSMUSG00000037306.13,protein_coding	1233.39	-0.261342	4.16396e-07	9.50886e-06
ENSMUST00000108236.4,Spint2-001,protein_coding,ENSMUSG00000074227.12,protein_coding	650.883	0.372255	4.19413e-07	9.57267e-06
ENSMUST00000058444.9,Ppp1r37-001,protein_coding,ENSMUSG00000051403.9,protein_coding	4181.94	-0.334139	4.21749e-07	9.62088e-06
ENSMUST00000065917.14,Nap1l1-201,protein_coding,ENSMUSG00000058799.14,protein_coding	39085.5	0.245476	4.24784e-07	9.68498e-06
ENSMUST00000168536.7,Nt5c2-202,protein_coding,ENSMUSG00000025041.16,protein_coding	1745.84	-0.415059	4.2533e-07	9.6923e-06
ENSMUST00000034775.9,Fem1b-001,protein_coding,ENSMUSG00000032244.9,protein_coding	8587.71	-0.159633	4.25725e-07	9.69616e-06
ENSMUST00000023818.9,Calcoco1-001,protein_coding,ENSMUSG00000023055.9,protein_coding	6440.03	0.305319	4.28015e-07	9.74317e-06
ENSMUST00000023083.7,Cyp2d22-201,protein_coding,ENSMUSG00000061740.7,protein_coding	1174.17	0.435586	4.34932e-07	9.89539e-06
ENSMUST00000032183.5,Tmem43-001,protein_coding,ENSMUSG00000030095.10,protein_coding	9363.91	0.174755	4.39116e-07	9.98531e-06
ENSMUST00000174266.7,Uggt1-002,nonsense_mediated_decay,ENSMUSG00000037470.14,protein_coding	17605	0.193588	4.40714e-07	1.00112e-05
ENSMUST00000159899.7,Pigk-001,protein_coding,ENSMUSG00000039047.17,protein_coding	3059.39	-0.287236	4.4072e-07	1.00112e-05
ENSMUST00000212206.1,Zfp1-003,nonsense_mediated_decay,ENSMUSG00000055835.10,protein_coding	54.6801	0.92509	4.42328e-07	1.00424e-05
ENSMUST00000094434.12,Ftl1-001,protein_coding,ENSMUSG00000050708.16,protein_coding	400431	0.19565	4.42879e-07	1.00444e-05
ENSMUST00000019909.7,Rgs17-003,protein_coding,ENSMUSG00000019775.17,protein_coding	143.695	0.902339	4.42734e-07	1.00444e-05
ENSMUST00000071268.10,Taok2-001,protein_coding,ENSMUSG00000059981.12,protein_coding	4306.96	-0.20835	4.45239e-07	1.00925e-05
ENSMUST00000047348.9,Spag1-201,protein_coding,ENSMUSG00000037617.11,protein_coding	198.684	-0.719713	4.45827e-07	1.01006e-05
ENSMUST00000033135.8,Tial1-004,protein_coding,ENSMUSG00000030846.15,protein_coding	4987.6	0.244179	4.51884e-07	1.02324e-05
ENSMUST00000111303.1,Dgkz-003,protein_coding,ENSMUSG00000040479.11,protein_coding	650.425	-0.466323	4.52417e-07	1.02391e-05
ENSMUST00000090806.4,Rai1-001,protein_coding,ENSMUSG00000062115.15,protein_coding	3441.47	0.315232	4.52742e-07	1.02408e-05
ENSMUST00000166617.7,Dlk2-002,protein_coding,ENSMUSG00000047428.14,protein_coding	1624.41	-0.389283	4.5297e-07	1.02408e-05
ENSMUST00000040430.7,Vat1-001,protein_coding,ENSMUSG00000034993.7,protein_coding	29048.5	0.213215	4.57562e-07	1.03392e-05
ENSMUST00000146552.7,Lrp8-009,processed_transcript,ENSMUSG00000028613.14,protein_coding	494.482	0.723695	4.58622e-07	1.03577e-05
ENSMUST00000023514.3,Ndufb4-001,protein_coding,ENSMUSG00000022820.3,protein_coding	3259.19	0.287751	4.58868e-07	1.03579e-05
ENSMUST00000192185.5,Sft2d2-002,nonsense_mediated_decay,ENSMUSG00000040848.11,protein_coding	1509.82	0.342778	4.60745e-07	1.03918e-05
ENSMUST00000043867.10,Rpl22l1-001,protein_coding,ENSMUSG00000039221.10,protein_coding	1070.16	-0.421156	4.61015e-07	1.03918e-05
ENSMUST00000162461.6,Rad52-001,protein_coding,ENSMUSG00000030166.14,protein_coding	714.682	0.575558	4.61297e-07	1.03918e-05
ENSMUST00000171901.7,Gtpbp2-007,processed_transcript,ENSMUSG00000023952.13,protein_coding	63.9296	0.84881	4.61339e-07	1.03918e-05
ENSMUST00000191189.6,Morf4l1-014,protein_coding,ENSMUSG00000062270.13,protein_coding	501.601	0.784186	4.63335e-07	1.04313e-05
ENSMUST00000064272.9,B4galt3-002,protein_coding,ENSMUSG00000052423.14,protein_coding	4245.41	0.307954	4.70132e-07	1.05757e-05
ENSMUST00000149163.7,Tpd52l2-001,protein_coding,ENSMUSG00000000827.18,protein_coding	241.934	0.841324	4.7024e-07	1.05757e-05
ENSMUST00000047616.9,Jmjd6-001,protein_coding,ENSMUSG00000056962.11,protein_coding	6422.94	-0.187201	4.70508e-07	1.05762e-05
ENSMUST00000177752.7,Fkbp2-202,protein_coding,ENSMUSG00000056629.15,protein_coding	2772.02	-0.31852	4.72785e-07	1.06219e-05
ENSMUST00000109869.1,Psmf1-006,protein_coding,ENSMUSG00000032869.15,protein_coding	4890.37	0.275643	4.73392e-07	1.063e-05
ENSMUST00000204293.2,Serbp1-004,protein_coding,ENSMUSG00000036371.6,protein_coding	54025.9	0.161965	4.8096e-07	1.07943e-05
ENSMUST00000163530.7,Tars2-003,protein_coding,ENSMUSG00000028107.14,protein_coding	1277.11	0.521978	4.81347e-07	1.07973e-05
ENSMUST00000100334.10,Nsmf-001,protein_coding,ENSMUSG00000006476.19,protein_coding	489.914	0.872321	4.87352e-07	1.09263e-05
ENSMUST00000043325.8,Hs2st1-001,protein_coding,ENSMUSG00000040151.9,protein_coding	18664.5	-0.147701	4.89684e-07	1.09729e-05
ENSMUST00000106048.9,Sirt3-002,protein_coding,ENSMUSG00000025486.17,protein_coding	589.223	0.574065	4.91434e-07	1.10064e-05
ENSMUST00000021142.7,Atp2a3-201,protein_coding,ENSMUSG00000020788.15,protein_coding	358.671	0.733425	4.93081e-07	1.10375e-05
ENSMUST00000038696.11,Ppp1r9b-001,protein_coding,ENSMUSG00000038976.12,protein_coding	13847.5	-0.11792	5.00995e-07	1.12089e-05
ENSMUST00000102979.1,Hist1h4n-001,protein_coding,ENSMUSG00000069305.3,protein_coding	192.94	0.552675	5.01756e-07	1.122e-05
ENSMUST00000073791.9,Atp5h-004,protein_coding,ENSMUSG00000034566.10,protein_coding	241.85	0.798949	5.04718e-07	1.12804e-05
ENSMUST00000105845.8,Ephb2-001,protein_coding,ENSMUSG00000028664.14,protein_coding	151.558	-0.758867	5.08393e-07	1.13567e-05
ENSMUST00000126469.1,Eef1b2-007,processed_transcript,ENSMUSG00000025967.16,protein_coding	4812.06	0.275267	5.09446e-07	1.13743e-05
ENSMUST00000031367.14,Slc15a4-001,protein_coding,ENSMUSG00000029416.17,protein_coding	2790.05	0.383796	5.1214e-07	1.14285e-05
ENSMUST00000172142.7,Nisch-001,protein_coding,ENSMUSG00000021910.15,protein_coding	4506.52	-0.223054	5.15443e-07	1.14963e-05
ENSMUST00000112025.2,2310009B15Rik-001,protein_coding,ENSMUSG00000079283.2,protein_coding	968.874	0.387372	5.19106e-07	1.1572e-05
ENSMUST00000027521.14,Agap1-001,protein_coding,ENSMUSG00000055013.15,protein_coding	4830.44	0.451659	5.21316e-07	1.16152e-05
ENSMUST00000065534.9,Def8-001,protein_coding,ENSMUSG00000001482.15,protein_coding	6223.52	-0.270851	5.25422e-07	1.17006e-05
ENSMUST00000101385.2,Plekha8-002,protein_coding,ENSMUSG00000005225.15,protein_coding	1583.63	0.393185	5.26401e-07	1.17164e-05
ENSMUST00000043616.6,Zyg11b-001,protein_coding,ENSMUSG00000034636.9,protein_coding	15956.7	0.397064	5.28413e-07	1.17551e-05
ENSMUST00000190495.1,Mcm6-004,protein_coding,ENSMUSG00000026355.11,protein_coding	723.76	0.467882	5.33016e-07	1.18513e-05
ENSMUST00000038234.12,Ift122-003,protein_coding,ENSMUSG00000030323.13,protein_coding	1835.1	-0.365942	5.34273e-07	1.1867e-05
ENSMUST00000164766.7,Rem2-001,protein_coding,ENSMUSG00000022176.11,protein_coding	1088.57	-0.445609	5.34166e-07	1.1867e-05
ENSMUST00000042658.4,Echdc3-001,protein_coding,ENSMUSG00000039063.5,protein_coding	1377.92	0.357037	5.36339e-07	1.19006e-05
ENSMUST00000132139.8,Sorbs2-001,protein_coding,ENSMUSG00000031626.17,protein_coding	505.578	-0.589974	5.36132e-07	1.19006e-05
ENSMUST00000115510.7,Phf14-001,protein_coding,ENSMUSG00000029629.17,protein_coding	959.621	0.615983	5.37899e-07	1.19291e-05
ENSMUST00000029673.9,Efna3-001,protein_coding,ENSMUSG00000028039.11,protein_coding	195.471	-0.59645	5.42104e-07	1.20162e-05
ENSMUST00000028804.14,Cdc25b-001,protein_coding,ENSMUSG00000027330.16,protein_coding	8800.06	0.40823	5.43079e-07	1.20254e-05
ENSMUST00000030181.11,Ccdc107-001,protein_coding,ENSMUSG00000028461.12,protein_coding	3299.04	0.253452	5.42913e-07	1.20254e-05
ENSMUST00000068271.4,Ak1-003,protein_coding,ENSMUSG00000026817.14,protein_coding	1169.18	-0.494849	5.47358e-07	1.21139e-05
ENSMUST00000034966.8,Rpl4-001,protein_coding,ENSMUSG00000032399.8,protein_coding	207258	0.231406	5.54751e-07	1.22649e-05
ENSMUST00000026665.7,Cbx4-001,protein_coding,ENSMUSG00000039989.7,protein_coding	6129.61	0.378771	5.54615e-07	1.22649e-05
ENSMUST00000026377.8,Padi3-001,protein_coding,ENSMUSG00000025328.9,protein_coding	324.558	-0.499917	5.57846e-07	1.2327e-05
ENSMUST00000107342.1,Chtop-003,protein_coding,ENSMUSG00000001017.15,protein_coding	2579.87	-0.243685	5.60317e-07	1.23753e-05
ENSMUST00000170356.1,Dpy19l1-201,protein_coding,ENSMUSG00000043067.15,protein_coding	3597.34	-0.318726	5.61144e-07	1.23872e-05
ENSMUST00000042352.10,Zmat4-001,protein_coding,ENSMUSG00000037492.16,protein_coding	121.11	-0.711386	5.65757e-07	1.24826e-05
ENSMUST00000113193.8,Armcx2-001,protein_coding,ENSMUSG00000033436.13,protein_coding	4694.41	-0.203377	5.6793e-07	1.25241e-05
ENSMUST00000111562.7,Fam60a-007,protein_coding,ENSMUSG00000039985.14,protein_coding	552.652	0.589096	5.70043e-07	1.25643e-05
ENSMUST00000105411.8,Pcbp3-001,protein_coding,ENSMUSG00000001120.15,protein_coding	710.994	0.415084	5.72619e-07	1.26146e-05
ENSMUST00000035325.14,Qsox1-001,protein_coding,ENSMUSG00000033684.14,protein_coding	2238.39	0.233695	5.76067e-07	1.26841e-05
ENSMUST00000111783.7,Mapkapk5-002,protein_coding,ENSMUSG00000029454.15,protein_coding	1227.17	0.438406	5.81646e-07	1.28004e-05
ENSMUST00000107209.7,Gabpb2-004,protein_coding,ENSMUSG00000038766.16,protein_coding	3061.48	-0.686395	5.8624e-07	1.28949e-05
ENSMUST00000029203.12,Zfp639-201,protein_coding,ENSMUSG00000027667.13,protein_coding	2083.45	0.262251	5.86545e-07	1.2895e-05
ENSMUST00000034541.11,Srpr-001,protein_coding,ENSMUSG00000032042.11,protein_coding	16153.6	0.220424	5.88193e-07	1.29246e-05
ENSMUST00000049699.8,Pskh1-001,protein_coding,ENSMUSG00000048310.8,protein_coding	4214.51	0.269855	5.92787e-07	1.30189e-05
ENSMUST00000094053.6,Tnrc6a-001,protein_coding,ENSMUSG00000052707.8,protein_coding	8571.2	-0.419413	5.936e-07	1.30301e-05
ENSMUST00000133890.7,Cdc42bpa-008,protein_coding,ENSMUSG00000026490.18,protein_coding	24.4747	0.761929	5.97917e-07	1.31145e-05
ENSMUST00000057288.5,Pdia6-001,protein_coding,ENSMUSG00000020571.12,protein_coding	31004.3	0.193442	5.98054e-07	1.31145e-05
ENSMUST00000002044.9,Map3k3-001,protein_coding,ENSMUSG00000020700.11,protein_coding	9513.92	0.264097	5.98564e-07	1.3119e-05
ENSMUST00000100387.10,Tmub2-001,protein_coding,ENSMUSG00000034757.15,protein_coding	559.8	-0.677342	6.00659e-07	1.31516e-05
ENSMUST00000045351.12,Atg2a-001,protein_coding,ENSMUSG00000024773.14,protein_coding	5837.68	-0.354366	6.00594e-07	1.31516e-05
ENSMUST00000148721.7,2310061I04Rik-001,protein_coding,ENSMUSG00000050705.15,protein_coding	3517.97	0.190962	6.01944e-07	1.3173e-05
ENSMUST00000161189.7,Ipo9-002,nonsense_mediated_decay,ENSMUSG00000041879.13,protein_coding	20351.4	0.208544	6.02838e-07	1.31858e-05
ENSMUST00000147473.5,Gm42791-001,protein_coding,ENSMUSG00000106892.1,protein_coding	154.685	0.818363	6.04059e-07	1.32058e-05
ENSMUST00000071648.11,Vegfa-001,protein_coding,ENSMUSG00000023951.17,protein_coding	17606.5	0.38266	6.07994e-07	1.32851e-05
ENSMUST00000033935.15,Smim19-002,protein_coding,ENSMUSG00000031534.15,protein_coding	1254.23	0.258264	6.1045e-07	1.3332e-05
ENSMUST00000031377.8,Scarb2-001,protein_coding,ENSMUSG00000029426.8,protein_coding	10515.9	0.227639	6.18513e-07	1.35013e-05
ENSMUST00000032926.11,Tmem219-004,protein_coding,ENSMUSG00000060538.14,protein_coding	730.547	0.430603	6.20544e-07	1.35319e-05
ENSMUST00000143561.1,Chid1-007,protein_coding,ENSMUSG00000025512.15,protein_coding	780.39	0.39616	6.20268e-07	1.35319e-05
ENSMUST00000176896.7,Nptn-010,nonsense_mediated_decay,ENSMUSG00000032336.17,protein_coding	354.374	0.426222	6.2371e-07	1.3594e-05
ENSMUST00000128978.1,Abcc5-006,retained_intron,ENSMUSG00000022822.15,protein_coding	71.7509	-0.81367	6.25662e-07	1.36297e-05
ENSMUST00000124331.7,Hspa14-002,protein_coding,ENSMUSG00000051396.15,protein_coding	960.591	-0.294374	6.26512e-07	1.36344e-05
ENSMUST00000118570.1,Hmga1-003,protein_coding,ENSMUSG00000046711.15,protein_coding	16218.7	0.253114	6.26235e-07	1.36344e-05
ENSMUST00000171023.7,Krit1-004,protein_coding,ENSMUSG00000000600.15,protein_coding	127.557	-0.779824	6.28445e-07	1.36696e-05
ENSMUST00000078961.4,Kifc5b-201,protein_coding,ENSMUSG00000024301.9,protein_coding	3991.13	0.234695	6.33196e-07	1.37659e-05
ENSMUST00000107094.1,Jun-001,protein_coding,ENSMUSG00000052684.4,protein_coding	2901.51	-0.253656	6.34459e-07	1.37864e-05
ENSMUST00000108302.7,Pdp1-005,protein_coding,ENSMUSG00000049225.14,protein_coding	92.6918	0.896234	6.35315e-07	1.37981e-05
ENSMUST00000142890.7,Tspan5-002,nonsense_mediated_decay,ENSMUSG00000028152.10,protein_coding	5430.14	0.286565	6.3957e-07	1.38835e-05
ENSMUST00000204368.1,Ppp6c-005,protein_coding,ENSMUSG00000026753.5,protein_coding	524.856	0.458771	6.43738e-07	1.39669e-05
ENSMUST00000084838.12,Cd47-001,protein_coding,ENSMUSG00000055447.18,protein_coding	18614.4	0.226756	6.44122e-07	1.39682e-05
ENSMUST00000037023.8,Rps29-001,protein_coding,ENSMUSG00000034892.8,protein_coding	34392.8	0.150691	6.48883e-07	1.40644e-05
ENSMUST00000020982.5,Klf11-001,protein_coding,ENSMUSG00000020653.11,protein_coding	1341.36	0.4407	6.49647e-07	1.40738e-05
ENSMUST00000090840.9,Zrsr2-002,protein_coding,ENSMUSG00000031370.12,protein_coding	1384.15	-0.300768	6.51545e-07	1.41079e-05
ENSMUST00000072740.12,Abr-001,protein_coding,ENSMUSG00000017631.18,protein_coding	2178.65	-0.33466	6.53312e-07	1.4139e-05
ENSMUST00000109563.8,Ehbp1-201,protein_coding,ENSMUSG00000042302.14,protein_coding	789.349	-0.813371	6.54798e-07	1.4164e-05
ENSMUST00000205958.1,Ino80e-012,nonsense_mediated_decay,ENSMUSG00000030689.15,protein_coding	388.162	0.802923	6.59634e-07	1.42615e-05
ENSMUST00000037585.8,Dennd6a-001,protein_coding,ENSMUSG00000040818.9,protein_coding	2844.9	0.237838	6.61894e-07	1.43031e-05
ENSMUST00000114552.3,Zpr1-004,protein_coding,ENSMUSG00000032078.17,protein_coding	2529.4	0.235601	6.62935e-07	1.43185e-05
ENSMUST00000109738.9,Rnaseh2a-201,protein_coding,ENSMUSG00000052926.15,protein_coding	1032.97	-0.396366	6.67283e-07	1.44051e-05
ENSMUST00000058230.12,Ensa-002,protein_coding,ENSMUSG00000038619.12,protein_coding	782.381	0.442411	6.67641e-07	1.44057e-05
ENSMUST00000009157.3,Dynll1-001,protein_coding,ENSMUSG00000009013.5,protein_coding	3552.77	-0.438092	6.7099e-07	1.44677e-05
ENSMUST00000078218.10,Serhl-001,protein_coding,ENSMUSG00000058586.11,protein_coding	2911.34	0.328703	6.71188e-07	1.44677e-05
ENSMUST00000165033.1,Egr1-201,protein_coding,ENSMUSG00000038418.7,protein_coding	4597.53	0.234956	6.72673e-07	1.44924e-05
ENSMUST00000054565.6,Ift43-201,protein_coding,ENSMUSG00000007867.8,protein_coding	1370.06	0.297092	6.74059e-07	1.4515e-05
[truncated: 3,409 more rows]
