# Supplementary material for: The loss of DHX15 impairs endothelial energy metabolism, lymphatic drainage and tumor metastasis in mice
Source: Commun Biol. 2021 Oct 15;4:1192. doi: 10.1038/s42003-021-02722-w (PMC8519955; doi:10.1038/s42003-021-02722-w)
Supplement: Supplementary file 4 — Supplementary Data 2 [file 42003_2021_2722_MOESM4_ESM.xlsx]

## Sheet: Hoja1
Accession number	Description	Log2 mean wild-type	Log2 mean siL-DHX15	Log Fold-change ("WT" minus "siL-DHX15-LEC")	p-value
P07724	Serum albumin OS=Mus musculus GN=Alb PE=1 SV=3	23.306	22.8325	0.47	0.00674738
O88888	Amyloid beta A4 precursor protein-binding family A member 3 OS=Mus musculus GN=Apba3 PE=1 SV=1	24.338	23.222	1.116	0.00713274
P35396	Peroxisome proliferator-activated receptor delta OS=Mus musculus GN=Ppard PE=2 SV=1	23.05	22.0267	1.02333	0.00544691
P31938	Dual specificity mitogen-activated protein kinase kinase 1 OS=Mus musculus GN=Map2k1 PE=1 SV=2	22.29	21.37	0.92	0.00909615
P62737	Actin, aortic smooth muscle OS=Mus musculus GN=Acta2 PE=1 SV=1	24.8	23.958	0.842	8.19041e-05
Q9CPT0	Apoptosis facilitator Bcl-2-like protein 14 OS=Mus musculus GN=Bcl2l14 PE=1 SV=1	22.122	21.5267	0.595333	0.00824637
Q9JLC8	Sacsin OS=Mus musculus GN=Sacs PE=1 SV=2	22.4267	21.9575	0.469167	0.00346342
P10853	Histone H2B type 1-F/J/L OS=Mus musculus GN=Hist1h2bf PE=1 SV=2	24.456	24.012	0.444	0.00646284
P23818	Glutamate receptor 1 OS=Mus musculus GN=Gria1 PE=1 SV=1	23.3233	22.93	0.393334	0.006028
P10126	Elongation factor 1-alpha 1 OS=Mus musculus GN=Eef1a1 PE=1 SV=3	23.282	23	0.282	0.0041607
A2ASS6	Titin OS=Mus musculus GN=Ttn PE=1 SV=1	26.322	26.068	0.254	0.000880608
P14069	Protein S100-A6 OS=Mus musculus GN=S100a6 PE=1 SV=3	26.15	25.966	0.184	0.00855212
P62983	Ubiquitin-40S ribosomal protein S27a OS=Mus musculus GN=Rps27a PE=1 SV=2	24.854	25.096	-0.242	0.00870254
P32261	Antithrombin-III OS=Mus musculus GN=Serpinc1 PE=1 SV=1	26.416	26.682	-0.266	0.00805759
P63017	Heat shock cognate 71 kDa protein OS=Mus musculus GN=Hspa8 PE=1 SV=1	24.898	25.18	-0.282	0.00439213
Q8CEZ1	Single-pass membrane and coiled-coil domain-containing protein 1 OS=Mus musculus GN=Smco1 PE=2 SV=3	28.71	29.036	-0.326	0.00395603
Q6ZWY8	Thymosin beta-10 OS=Mus musculus GN=Tmsb10 PE=1 SV=3	26.962	27.336	-0.374	0.00516854
sp	SWISS-PROT:P81187|Fragment	25.56	25.946	-0.386	0.00723766
P16045	Galectin-1 OS=Mus musculus GN=Lgals1 PE=1 SV=3	25.404	25.79	-0.386001	0.0066363
Q9CQN1	Heat shock protein 75 kDa, mitochondrial OS=Mus musculus GN=Trap1 PE=1 SV=1	22.764	23.165	-0.401	0.000996274
Q9R1C7	Pre-mRNA-processing factor 40 homolog A OS=Mus musculus GN=Prpf40a PE=1 SV=1	22.636	23.044	-0.408	0.00709296
A2AIV8	Caspase recruitment domain-containing protein 9 OS=Mus musculus GN=Card9 PE=1 SV=1	28.102	28.512	-0.409999	0.000959653
P17742	Peptidyl-prolyl cis-trans isomerase A OS=Mus musculus GN=Ppia PE=1 SV=2	27.322	27.736	-0.414	0.00099352
P20152	Vimentin OS=Mus musculus GN=Vim PE=1 SV=3	25.548	25.986	-0.438	0.00221991
P11499	Heat shock protein HSP 90-beta OS=Mus musculus GN=Hsp90ab1 PE=1 SV=3	22.684	23.208	-0.524001	0.00210939
Q61124	Battenin OS=Mus musculus GN=Cln3 PE=1 SV=2	24.376	24.928	-0.552	0.0075191
Q9EQW7	Kinesin-like protein KIF13A OS=Mus musculus GN=Kif13a PE=1 SV=1	24.608	25.196	-0.588	2.63659e-05
Q6ZPE2	Myotubularin-related protein 5 OS=Mus musculus GN=Sbf1 PE=1 SV=2	27.148	27.74	-0.592	0.00144266
P26350	Prothymosin alpha OS=Mus musculus GN=Ptma PE=1 SV=2	24.922	25.556	-0.634	0.00162608
Q61937	Nucleophosmin OS=Mus musculus GN=Npm1 PE=1 SV=1	24.672	25.468	-0.796	0.00348053
P10639	Thioredoxin OS=Mus musculus GN=Txn PE=1 SV=3	22.676	23.518	-0.842	1.48244e-06
P16858	Glyceraldehyde-3-phosphate dehydrogenase OS=Mus musculus GN=Gapdh PE=1 SV=2	23.4875	24.348	-0.8605	9.35024e-06
P29699	Alpha-2-HS-glycoprotein OS=Mus musculus GN=Ahsg PE=1 SV=1	22.512	23.52	-1.008	0.00814973
P63101	14-3-3 protein zeta/delta OS=Mus musculus GN=Ywhaz PE=1 SV=1	26.682	27.458	-0.776	0.0104003
P35700	Peroxiredoxin-1 OS=Mus musculus GN=Prdx1 PE=1 SV=1	23.93	24.206	-0.276	0.0131758
P17182	Alpha-enolase OS=Mus musculus GN=Eno1 PE=1 SV=3	24.218	24.656	-0.438	0.0135079
P99027	60S acidic ribosomal protein P2 OS=Mus musculus GN=Rplp2 PE=1 SV=3	26.284	26.938	-0.654	0.0140773
P09405	Nucleolin OS=Mus musculus GN=Ncl PE=1 SV=2	22.518	22.99	-0.472	0.0146771
Q9CY62	E3 ubiquitin-protein ligase RNF181 OS=Mus musculus GN=Rnf181 PE=1 SV=1	24.716	25.326	-0.61	0.0167309
P62827	GTP-binding nuclear protein Ran OS=Mus musculus GN=Ran PE=1 SV=3	25.332	25.67	-0.338	0.0167966
P58252	Elongation factor 2 OS=Mus musculus GN=Eef2 PE=1 SV=2	22.7875	22.388	0.3995	0.0179994
P56394	Cytochrome c oxidase copper chaperone OS=Mus musculus GN=Cox17 PE=1 SV=2	24.852	25.122	-0.27	0.0183319
P05064	Fructose-bisphosphate aldolase A OS=Mus musculus GN=Aldoa PE=1 SV=2	24.374	23.922	0.452	0.0185559
P62204	Calmodulin OS=Mus musculus GN=Calm1 PE=1 SV=2	22.958	22.1	0.858001	0.0188586
O88569	Heterogeneous nuclear ribonucleoproteins A2/B1 OS=Mus musculus GN=Hnrnpa2b1 PE=1 SV=2	25.618	25.838	-0.22	0.0189241
Q9D8N0	Elongation factor 1-gamma OS=Mus musculus GN=Eef1g PE=1 SV=3	25.186	25.564	-0.378	0.0198974
P62806	Histone H4 OS=Mus musculus GN=Hist1h4a PE=1 SV=2	23.654	23.336	0.318	0.020848
P84099	60S ribosomal protein L19 OS=Mus musculus GN=Rpl19 PE=1 SV=1	26.16	26.372	-0.212	0.0209767
P21550	Beta-enolase OS=Mus musculus GN=Eno3 PE=1 SV=3	21.5867	22.235	-0.648334	0.0220349
P62962	Profilin-1 OS=Mus musculus GN=Pfn1 PE=1 SV=2	24.434	24.776	-0.342	0.0234102
P63028	Translationally-controlled tumor protein OS=Mus musculus GN=Tpt1 PE=1 SV=1	22.686	23.44	-0.754	0.0239483
Q6URW6	Myosin-14 OS=Mus musculus GN=Myh14 PE=1 SV=1	25.61	25.802	-0.192	0.0244003
P43274	Histone H1.4 OS=Mus musculus GN=Hist1h1e PE=1 SV=2	21.1733	21.736	-0.562667	0.0251253
Q9ERE8	Mesoderm development candidate 1 OS=Mus musculus GN=Mesdc1 PE=1 SV=1	22.415	22.046	0.369	0.0257104
P63158	High mobility group protein B1 OS=Mus musculus GN=Hmgb1 PE=1 SV=2	23.072	23.4625	-0.3905	0.0260307
P60843	Eukaryotic initiation factor 4A-I OS=Mus musculus GN=Eif4a1 PE=1 SV=1	25.832	26.082	-0.25	0.027568
Q9EQU5	Protein SET OS=Mus musculus GN=Set PE=1 SV=1	23.468	22.924	0.544	0.0293399
P43276	Histone H1.5 OS=Mus musculus GN=Hist1h1b PE=1 SV=2	22.576	22.894	-0.318	0.0312889
P14206	40S ribosomal protein SA OS=Mus musculus GN=Rpsa PE=1 SV=4	24.416	24.904	-0.488	0.0315155
P49312	Heterogeneous nuclear ribonucleoprotein A1 OS=Mus musculus GN=Hnrnpa1 PE=1 SV=2	24.248	24.75	-0.501999	0.0315586
C8YR32	Lipoxygenase homology domain-containing protein 1 OS=Mus musculus GN=Loxhd1 PE=2 SV=1	27.986	28.254	-0.268	0.0327487
P52480	Pyruvate kinase PKM OS=Mus musculus GN=Pkm PE=1 SV=4	23.052	23.81	-0.757999	0.0336031
Q01768	Nucleoside diphosphate kinase B OS=Mus musculus GN=Nme2 PE=1 SV=1	26.082	25.47	0.612	0.0359094
P34884	Macrophage migration inhibitory factor OS=Mus musculus GN=Mif PE=1 SV=2	25.466	25.258	0.208	0.0359861
O70251	Elongation factor 1-beta OS=Mus musculus GN=Eef1b PE=1 SV=5	20.9567	21.2933	-0.336666	0.0360416
P47955	60S acidic ribosomal protein P1 OS=Mus musculus GN=Rplp1 PE=1 SV=1	24.694	24.032	0.662	0.0365638
P47962	60S ribosomal protein L5 OS=Mus musculus GN=Rpl5 PE=1 SV=3	22.37	21.846	0.524	0.0369921
P68368	Tubulin alpha-4A chain OS=Mus musculus GN=Tuba4a PE=1 SV=1	22.594	23.152	-0.557999	0.0401247
Q60692	Proteasome subunit beta type-6 OS=Mus musculus GN=Psmb6 PE=1 SV=3	25.684	26.168	-0.484001	0.0428003
O08807	Peroxiredoxin-4 OS=Mus musculus GN=Prdx4 PE=1 SV=1	22.1725	22.41	-0.2375	0.0429028
P17751	Triosephosphate isomerase OS=Mus musculus GN=Tpi1 PE=1 SV=4	24.728	24.942	-0.214001	0.0429457
P09411	Phosphoglycerate kinase 1 OS=Mus musculus GN=Pgk1 PE=1 SV=4	24.024	25.284	-1.26	0.0432845
P63242	Eukaryotic translation initiation factor 5A-1 OS=Mus musculus GN=Eif5a PE=1 SV=2	22.32	22.716	-0.396	0.043626
P99024	Tubulin beta-5 chain OS=Mus musculus GN=Tubb5 PE=1 SV=1	24.298	24.784	-0.486	0.0447078
Q9R0P3	S-formylglutathione hydrolase OS=Mus musculus GN=Esd PE=1 SV=1	27.948	27.756	0.192	0.0449522
Q60864	Stress-induced-phosphoprotein 1 OS=Mus musculus GN=Stip1 PE=1 SV=1	22.9	22.642	0.258001	0.0451283
P57776	Elongation factor 1-delta OS=Mus musculus GN=Eef1d PE=1 SV=3	22.966	22.612	0.354	0.0464474
Q8BJ42	Disks large-associated protein 2 OS=Mus musculus GN=Dlgap2 PE=1 SV=2	24.634	25.182	-0.548	0.0466368
P50543	Protein S100-A11 OS=Mus musculus GN=S100a11 PE=1 SV=1	26.406	26.566	-0.160001	0.0471694
P11679	Keratin, type II cytoskeletal 8 OS=Mus musculus GN=Krt8 PE=1 SV=4	27.2	26.728	0.472	0.0482842
P67984	60S ribosomal protein L22 OS=Mus musculus GN=Rpl22 PE=1 SV=2	21.955	21.466	0.489	0.0489795
Q61703	Inter-alpha-trypsin inhibitor heavy chain H2 OS=Mus musculus GN=Itih2 PE=1 SV=1	ND	27.6128	NA	NA
Q99KH8	Serine/threonine-protein kinase 24 OS=Mus musculus GN=Stk24 PE=1 SV=1	ND	21.6728	NA	NA
Q8CGC6	RNA-binding protein 28 OS=Mus musculus GN=Rbm28 PE=1 SV=4	ND	21.012	NA	NA
Q8BJW5	Nucleolar protein 11 OS=Mus musculus GN=Nol11 PE=2 SV=1	ND	20.8434	NA	NA
Q60715	Prolyl 4-hydroxylase subunit alpha-1 OS=Mus musculus GN=P4ha1 PE=1 SV=2	ND	21.8773	NA	NA
P59759	MKL/myocardin-like protein 2 OS=Mus musculus GN=Mkl2 PE=1 SV=1	ND	22.4558	NA	NA
Q99MI1	ELKS/Rab6-interacting/CAST family member 1 OS=Mus musculus GN=Erc1 PE=1 SV=1	ND	20.8891	NA	NA
P14901	Heme oxygenase 1 OS=Mus musculus GN=Hmox1 PE=1 SV=1	ND	21.9533	NA	NA
O35129	Prohibitin-2 OS=Mus musculus GN=Phb2 PE=1 SV=1	ND	22.2641	NA	NA
P29391	Ferritin light chain 1 OS=Mus musculus GN=Ftl1 PE=1 SV=2	ND	22.4342	NA	NA
Q9JLI8	Squamous cell carcinoma antigen recognized by T-cells 3 OS=Mus musculus GN=Sart3 PE=1 SV=1	ND	20.8868	NA	NA
Q6P5E4	UDP-glucose:glycoprotein glucosyltransferase 1 OS=Mus musculus GN=Uggt1 PE=1 SV=4	ND	20.838	NA	NA
Q8CGK3	Lon protease homolog, mitochondrial OS=Mus musculus GN=Lonp1 PE=1 SV=2	ND	21.534	NA	NA
Q64378	Peptidyl-prolyl cis-trans isomerase FKBP5 OS=Mus musculus GN=Fkbp5 PE=1 SV=1	ND	23.036	NA	NA
Q9DBG6	Dolichyl-diphosphooligosaccharide--protein glycosyltransferase subunit 2 OS=Mus musculus GN=Rpn2 PE=1 SV=1	ND	21.7568	NA	NA
P14576	Signal recognition particle 54 kDa protein OS=Mus musculus GN=Srp54 PE=1 SV=2	ND	21.3292	NA	NA
P97429	Annexin A4 OS=Mus musculus GN=Anxa4 PE=1 SV=4	ND	22.421	NA	NA
Q8K009	Mitochondrial 10-formyltetrahydrofolate dehydrogenase OS=Mus musculus GN=Aldh1l2 PE=1 SV=2	ND	21.9727	NA	NA
P54726	UV excision repair protein RAD23 homolog A OS=Mus musculus GN=Rad23a PE=1 SV=2	ND	22.0208	NA	NA
Q62351	Transferrin receptor protein 1 OS=Mus musculus GN=Tfrc PE=1 SV=1	ND	21.4042	NA	NA
Q9CSU0	Regulation of nuclear pre-mRNA domain-containing protein 1B OS=Mus musculus GN=Rprd1b PE=1 SV=2	ND	20.9177	NA	NA
Q60841	Reelin OS=Mus musculus GN=Reln PE=1 SV=3	ND	26.3479	NA	NA
Q8K5B2	Multiple coagulation factor deficiency protein 2 homolog OS=Mus musculus GN=Mcfd2 PE=1 SV=1	ND	23.1922	NA	NA
A2AMZ4	NADH dehydrogenase [ubiquinone] 1 alpha subcomplex assembly factor 8 OS=Mus musculus GN=Ndufaf8 PE=1 SV=1	25.8546	ND	NA	NA
Q80Y83	Dixin OS=Mus musculus GN=Dixdc1 PE=1 SV=1	23.2412	ND	NA	NA
P0CL69	Zinc finger protein 703 OS=Mus musculus GN=Znf703 PE=1 SV=1	23.0216	ND	NA	NA
Q9JKP5	Muscleblind-like protein 1 OS=Mus musculus GN=Mbnl1 PE=1 SV=1	21.1974	ND	NA	NA
Q8CF98	Collectin-10 OS=Mus musculus GN=Colec10 PE=2 SV=1	18.0375	ND	NA	NA
Q70IV5	Synemin OS=Mus musculus GN=Synm PE=1 SV=2	18.5383	ND	NA	NA
Q8C5S7	Meiotic recombination protein REC8 homolog OS=Mus musculus GN=Rec8 PE=1 SV=1	25.7214	ND	NA	NA
Q64310	Surfeit locus protein 4 OS=Mus musculus GN=Surf4 PE=1 SV=1	21.5184	ND	NA	NA
Q571C7	Transcription factor TFIIIB component B'' homolog OS=Mus musculus GN=Bdp1 PE=2 SV=2	25.4079	ND	NA	NA
P62874	Guanine nucleotide-binding protein G(I)/G(S)/G(T) subunit beta-1 OS=Mus musculus GN=Gnb1 PE=1 SV=3	22.3841	ND	NA	NA
Q9ET30	Transmembrane 9 superfamily member 3 OS=Mus musculus GN=Tm9sf3 PE=1 SV=1	22.642	ND	NA	NA
Q91WG2	Rab GTPase-binding effector protein 2 OS=Mus musculus GN=Rabep2 PE=1 SV=3	20.3986	ND	NA	NA
Q5SW19	Clustered mitochondria protein homolog OS=Mus musculus GN=Cluh PE=1 SV=2	21.8714	ND	NA	NA
Q9WVK4	EH domain-containing protein 1 OS=Mus musculus GN=Ehd1 PE=1 SV=1	21.2416	ND	NA	NA
O35286	Pre-mRNA-splicing factor ATP-dependent RNA helicase DHX15 OS=Mus musculus GN=Dhx15 PE=1 SV=2	23.1531	ND	NA	NA
ND= not detectable
NA= not applicable
