# Supplementary material for: The loss of DHX15 impairs endothelial energy metabolism, lymphatic drainage and tumor metastasis in mice
Source: Commun Biol. 2021 Oct 15;4:1192. doi: 10.1038/s42003-021-02722-w (PMC8519955; doi:10.1038/s42003-021-02722-w)
Supplement: Supplementary file 5 — Supplementary Data 3 [file 42003_2021_2722_MOESM5_ESM.xls]

## Sheet: GSEARESULTS
Sign	ONTOLOGY	ID	Description	NES	p value	p.adjust value
enriched in KO	Molecular function	GO:0003735	structural constituent of ribosome	2.62486	1.70689e-05	0.000931411
enriched in KO	Cellular component	GO:0044391	ribosomal subunit	2.47721	1.67912e-05	0.000931411
enriched in KO	Cellular component	GO:0005840	ribosome	2.38695	1.65462e-05	0.000931411
enriched in KO	Cellular component	GO:0015934	large ribosomal subunit	2.15855	1.74146e-05	0.000931411
Enriched in WT	Biological process	GO:0048706	embryonic skeletal system development	-2.11682	2.35172e-05	0.000931411
enriched in KO	Cellular component	GO:0044445	cytosolic part	2.05548	1.65033e-05	0.000931411
Enriched in WT	Biological process	GO:0048705	skeletal system morphogenesis	-1.99544	2.54168e-05	0.000931411
enriched in KO	Biological process	GO:0006520	cellular amino acid metabolic process	1.95549	1.64606e-05	0.000931411
enriched in KO	Biological process	GO:0051262	protein tetramerization	1.95068	1.71066e-05	0.000931411
Enriched in WT	Biological process	GO:0007389	pattern specification process	-1.93758	2.72161e-05	0.000931411
enriched in KO	Biological process	GO:0006575	cellular modified amino acid metabolic process	1.91042	1.71063e-05	0.000931411
Enriched in WT	Biological process	GO:0048562	embryonic organ morphogenesis	-1.90202	2.57626e-05	0.000931411
enriched in KO	Cellular component	GO:0098800	inner mitochondrial membrane protein complex	1.89542	1.74902e-05	0.000931411
Enriched in WT	Molecular function	GO:0061135	endopeptidase regulator activity	-1.82849	2.33307e-05	0.000931411
enriched in KO	Biological process	GO:0051186	cofactor metabolic process	1.82664	1.55065e-05	0.000931411
enriched in KO	Biological process	GO:0006091	generation of precursor metabolites and energy	1.80463	1.59188e-05	0.000931411
enriched in KO	Cellular component	GO:0000323	lytic vacuole	1.802	1.57654e-05	0.000931411
Enriched in WT	Biological process	GO:0003002	regionalization	-1.79736	2.6286e-05	0.000931411
enriched in KO	Cellular component	GO:0005764	lysosome	1.78343	1.57667e-05	0.000931411
Enriched in WT	Biological process	GO:0009952	anterior/posterior pattern specification	-1.77195	2.46524e-05	0.000931411
enriched in KO	Biological process	GO:0046034	ATP metabolic process	1.76563	3.32116e-05	0.000931411
enriched in KO	Biological process	GO:0016052	carbohydrate catabolic process	1.76104	0.000156576	0.00254345
enriched in KO	Biological process	GO:0051188	cofactor biosynthetic process	1.76036	3.29881e-05	0.000931411
Enriched in WT	Biological process	GO:0061041	regulation of wound healing	-1.74889	0.000258343	0.00372068
Enriched in WT	Biological process	GO:0051216	cartilage development	-1.74567	7.36739e-05	0.00154239
Enriched in WT	Biological process	GO:0072073	kidney epithelium development	-1.73803	0.000399248	0.00502251
enriched in KO	Biological process	GO:0097193	intrinsic apoptotic signaling pathway	1.73611	3.25351e-05	0.000931411
enriched in KO	Biological process	GO:0046390	ribose phosphate biosynthetic process	1.73579	3.33361e-05	0.000931411
enriched in KO	Molecular function	GO:0005198	structural molecule activity	1.73334	1.5333e-05	0.000931411
Enriched in WT	Biological process	GO:0048568	embryonic organ development	-1.73223	2.7784e-05	0.000931411
enriched in KO	Biological process	GO:0009152	purine ribonucleotide biosynthetic process	1.72391	8.3956e-05	0.00154239
enriched in KO	Biological process	GO:0046496	nicotinamide nucleotide metabolic process	1.72334	0.000224389	0.0034073
enriched in KO	Biological process	GO:0019362	pyridine nucleotide metabolic process	1.72008	0.000189694	0.00297756
enriched in KO	Cellular component	GO:0005773	vacuole	1.71938	1.53939e-05	0.000931411
Enriched in WT	Biological process	GO:2000027	regulation of animal organ morphogenesis	-1.71906	9.76849e-05	0.00172741
enriched in KO	Biological process	GO:0009126	purine nucleoside monophosphate metabolic process	1.71793	3.29083e-05	0.000931411
enriched in KO	Biological process	GO:0009167	purine ribonucleoside monophosphate metabolic process	1.71793	3.29083e-05	0.000931411
enriched in KO	Biological process	GO:0006733	oxidoreduction coenzyme metabolic process	1.71792	0.000119482	0.00203557
Enriched in WT	Cellular component	GO:0045211	postsynaptic membrane	-1.71567	2.56627e-05	0.000931411
enriched in KO	Biological process	GO:0072524	pyridine-containing compound metabolic process	1.70586	0.000274716	0.00390581
enriched in KO	Biological process	GO:0072522	purine-containing compound biosynthetic process	1.70504	3.32762e-05	0.000931411
enriched in KO	Biological process	GO:0009123	nucleoside monophosphate metabolic process	1.70393	3.27643e-05	0.000931411
enriched in KO	Biological process	GO:0009161	ribonucleoside monophosphate metabolic process	1.70359	3.28208e-05	0.000931411
enriched in KO	Biological process	GO:0009108	coenzyme biosynthetic process	1.70069	8.46181e-05	0.00154239
enriched in KO	Molecular function	GO:0016829	lyase activity	1.69868	8.50138e-05	0.00154239
enriched in KO	Biological process	GO:0016125	sterol metabolic process	1.69812	0.000593876	0.00685657
enriched in KO	Biological process	GO:1901605	alpha-amino acid metabolic process	1.69556	5.08475e-05	0.0011745
enriched in KO	Biological process	GO:0006164	purine nucleotide biosynthetic process	1.69388	4.99958e-05	0.0011745
Enriched in WT	Biological process	GO:0061448	connective tissue development	-1.69135	5.12847e-05	0.0011745
enriched in KO	Biological process	GO:0006732	coenzyme metabolic process	1.68952	3.2329e-05	0.000931411
Enriched in WT	Biological process	GO:0030509	BMP signaling pathway	-1.6884	0.00051937	0.00609714
enriched in KO	Biological process	GO:0009205	purine ribonucleoside triphosphate metabolic process	1.68761	3.28208e-05	0.000931411
enriched in KO	Cellular component	GO:0019866	organelle inner membrane	1.68721	1.55453e-05	0.000931411
enriched in KO	Biological process	GO:1902652	secondary alcohol metabolic process	1.68246	0.000717159	0.00776645
enriched in KO	Biological process	GO:0009260	ribonucleotide biosynthetic process	1.68165	6.67858e-05	0.00143538
enriched in KO	Biological process	GO:0005996	monosaCellular componentharide metabolic process	1.67965	6.6143e-05	0.00143538
enriched in KO	Cellular component	GO:0044455	mitochondrial membrane part	1.6788	8.34446e-05	0.00154239
Enriched in WT	Molecular function	GO:0061134	peptidase regulator activity	-1.67807	0.000406475	0.00502518
enriched in KO	Biological process	GO:0034976	response to endoplasmic reticulum stress	1.67735	4.93689e-05	0.0011745
enriched in KO	Biological process	GO:0009199	ribonucleoside triphosphate metabolic process	1.67698	3.27681e-05	0.000931411
enriched in KO	Biological process	GO:1901293	nucleoside phosphate biosynthetic process	1.67333	4.9161e-05	0.0011745
enriched in KO	Cellular component	GO:0098798	mitochondrial protein complex	1.67327	3.27156e-05	0.000931411
Enriched in WT	Molecular function	GO:0004857	enzyme inhibitor activity	-1.66893	0.000155328	0.00254345
Enriched in WT	Biological process	GO:0003007	heart morphogenesis	-1.66849	7.67951e-05	0.00154239
enriched in KO	Biological process	GO:0009117	nucleotide metabolic process	1.66797	1.54033e-05	0.000931411
Enriched in WT	Biological process	GO:0090092	transmembrane receptor protein serine/threonine kinase signaling pathway	-1.66551	7.50056e-05	0.00154239
enriched in KO	Biological process	GO:0006753	nucleoside phosphate metabolic process	1.6619	1.53589e-05	0.000931411
enriched in KO	Cellular component	GO:0005743	mitochondrial inner membrane	1.65914	1.57097e-05	0.000931411
enriched in KO	Molecular function	GO:0050662	coenzyme binding	1.65767	3.27407e-05	0.000931411
enriched in KO	Biological process	GO:0046394	carboxylic acid biosynthetic process	1.6567	4.81402e-05	0.0011745
enriched in KO	Biological process	GO:0019693	ribose phosphate metabolic process	1.65502	3.15174e-05	0.000931411
enriched in KO	Biological process	GO:0016053	organic acid biosynthetic process	1.65263	4.81425e-05	0.0011745
enriched in KO	Biological process	GO:0009165	nucleotide biosynthetic process	1.65247	8.2052e-05	0.00154239
Enriched in WT	Biological process	GO:0007224	smoothened signaling pathway	-1.64935	0.000827678	0.00875959
enriched in KO	Biological process	GO:0006754	ATP biosynthetic process	1.64856	0.00111788	0.0108002
enriched in KO	Biological process	GO:0009150	purine ribonucleotide metabolic process	1.64033	4.75323e-05	0.0011745
enriched in KO	Biological process	GO:0009141	nucleoside triphosphate metabolic process	1.63906	6.52901e-05	0.00143538
enriched in KO	Biological process	GO:0009144	purine nucleoside triphosphate metabolic process	1.63774	8.18639e-05	0.00154239
enriched in KO	Biological process	GO:0072521	purine-containing compound metabolic process	1.62481	1.5627e-05	0.000931411
enriched in KO	Molecular function	GO:0016874	ligase activity	1.62463	0.000996923	0.0100194
enriched in KO	Biological process	GO:0043901	negative regulation of multi-organism process	1.62357	0.00121013	0.0111957
enriched in KO	Biological process	GO:0106106	cold-induced thermogenesis	1.61816	0.00140696	0.0122082
enriched in KO	Biological process	GO:0120161	regulation of cold-induced thermogenesis	1.61816	0.00140696	0.0122082
enriched in KO	Biological process	GO:0006163	purine nucleotide metabolic process	1.6168	4.72962e-05	0.0011745
enriched in KO	Cellular component	GO:0005789	endoplasmic reticulum membrane	1.6144	1.54088e-05	0.000931411
Enriched in WT	Biological process	GO:0003231	cardiac ventricle development	-1.60969	0.00181083	0.0146227
enriched in KO	Biological process	GO:0009259	ribonucleotide metabolic process	1.60763	4.74331e-05	0.0011745
Enriched in WT	Biological process	GO:0001503	ossification	-1.60683	5.30687e-05	0.00119576
enriched in KO	Biological process	GO:0006986	response to unfolded protein	1.6059	0.00220395	0.0161443
Enriched in WT	Biological process	GO:0060485	mesenchyme development	-1.60522	0.00015359	0.00254345
Enriched in WT	Biological process	GO:0032956	regulation of actin cytoskeleton organization	-1.60491	7.91849e-05	0.00154239
enriched in KO	Biological process	GO:0009142	nucleoside triphosphate biosynthetic process	1.60488	0.00135788	0.0120825
enriched in KO	Cellular component	GO:0098827	endoplasmic reticulum subcompartment	1.60224	1.53796e-05	0.000931411
Enriched in WT	Biological process	GO:0071772	response to BMP	-1.59995	0.00137875	0.0121139
Enriched in WT	Biological process	GO:0071773	cellular response to BMP stimulus	-1.59995	0.00137875	0.0121139
Enriched in WT	Biological process	GO:0051348	negative regulation of transferase activity	-1.59953	0.00022899	0.00342939
enriched in KO	Biological process	GO:0009206	purine ribonucleoside triphosphate biosynthetic process	1.59594	0.00185828	0.0148344
enriched in KO	Biological process	GO:0008203	cholesterol metabolic process	1.59299	0.00303248	0.0202697
enriched in KO	Cellular component	GO:0042175	nuclear outer membrane-endoplasmic reticulum membrane network	1.59056	1.53334e-05	0.000931411
Enriched in WT	Biological process	GO:0021915	neural tube development	-1.59045	0.000708821	0.00775461
enriched in KO	Biological process	GO:2001242	regulation of intrinsic apoptotic signaling pathway	1.58864	0.00126026	0.0113586
Enriched in WT	Biological process	GO:0007596	blood coagulation	-1.58728	0.00209752	0.0155864
Enriched in WT	Biological process	GO:0060562	epithelial tube morphogenesis	-1.58707	8.06365e-05	0.00154239
enriched in KO	Biological process	GO:1990845	adaptive thermogenesis	1.58557	0.00196772	0.0152717
Enriched in WT	Biological process	GO:0002009	morphogenesis of an epithelium	-1.58484	2.87447e-05	0.000931411
enriched in KO	Biological process	GO:0009201	ribonucleoside triphosphate biosynthetic process	1.58436	0.00203026	0.0152777
Enriched in WT	Biological process	GO:0050920	regulation of chemotaxis	-1.58205	0.000951963	0.0096369
enriched in KO	Biological process	GO:0015980	energy derivation by oxidation of organic compounds	1.58179	0.000378919	0.00494719
enriched in KO	Biological process	GO:0009127	purine nucleoside monophosphate biosynthetic process	1.58127	0.0020335	0.0152777
enriched in KO	Biological process	GO:0009168	purine ribonucleoside monophosphate biosynthetic process	1.58127	0.0020335	0.0152777
enriched in KO	Biological process	GO:0009145	purine nucleoside triphosphate biosynthetic process	1.5787	0.00230731	0.016615
Enriched in WT	Biological process	GO:0090596	sensory organ morphogenesis	-1.57822	0.000279585	0.00390581
enriched in KO	Cellular component	GO:0031966	mitochondrial membrane	1.57595	3.03186e-05	0.000931411
Enriched in WT	Cellular component	GO:0099240	intrinsic component of synaptic membrane	-1.57524	0.00186011	0.0148344
Enriched in WT	Biological process	GO:0098742	cell-cell adhesion via plasma-membrane adhesion molecules	-1.57427	0.00208744	0.0155864
enriched in KO	Biological process	GO:0008202	steroid metabolic process	1.57411	0.000396079	0.00502251
Enriched in WT	Biological process	GO:0070374	positive regulation of ERK1 and ERK2 cascade	-1.57402	0.00116785	0.0110236
enriched in KO	Biological process	GO:0009124	nucleoside monophosphate biosynthetic process	1.57299	0.00195155	0.0152717
enriched in KO	Biological process	GO:0031667	response to nutrient levels	1.56784	0.000193324	0.00300082
Enriched in WT	Biological process	GO:0050817	coagulation	-1.56778	0.00264014	0.018534
Enriched in WT	Cellular component	GO:0097060	synaptic membrane	-1.56754	8.10657e-05	0.00154239
Enriched in WT	Biological process	GO:0090288	negative regulation of cellular response to growth factor stimulus	-1.56604	0.0032646	0.0212789
Enriched in WT	Molecular function	GO:0001664	G protein-coupled receptor binding	-1.56503	0.000940012	0.00958538
enriched in KO	Biological process	GO:0006066	alcohol metabolic process	1.56434	0.000293974	0.00406615
Enriched in WT	Biological process	GO:0046578	regulation of Ras protein signal transduction	-1.56312	0.000753163	0.00809361
Enriched in WT	Biological process	GO:0051493	regulation of cytoskeleton organization	-1.56169	2.88442e-05	0.000931411
Enriched in WT	Biological process	GO:0032970	regulation of actin filament-based process	-1.56134	0.000134876	0.00227015
enriched in KO	Biological process	GO:0009156	ribonucleoside monophosphate biosynthetic process	1.561	0.00252395	0.0179896
Enriched in WT	Biological process	GO:0042060	wound healing	-1.56072	0.000184473	0.0029285
Enriched in WT	Biological process	GO:0001822	kidney development	-1.56033	0.000307866	0.00421656
Enriched in WT	Cellular component	GO:0099699	integral component of synaptic membrane	-1.557	0.00282832	0.0194639
Enriched in WT	Biological process	GO:0035107	appendage morphogenesis	-1.55335	0.00187952	0.0148344
Enriched in WT	Biological process	GO:0035108	limb morphogenesis	-1.55335	0.00187952	0.0148344
enriched in KO	Biological process	GO:0005975	carbohydrate metabolic process	1.55227	4.62706e-05	0.0011745
enriched in KO	Biological process	GO:0072331	signal transduction by p53 class mediator	1.55211	0.00295158	0.0200163
Enriched in WT	Biological process	GO:0007178	transmembrane receptor protein serine/threonine kinase signaling pathway	-1.55164	0.000236189	0.00347323
Enriched in WT	Biological process	GO:0051271	negative regulation of cellular component movement	-1.55142	0.000492228	0.005872
enriched in KO	Biological process	GO:0043467	regulation of generation of precursor metabolites and energy	1.55001	0.00391822	0.0239241
enriched in KO	Biological process	GO:2000116	regulation of cysteine-type endopeptidase activity	1.54945	0.00125799	0.0113586
Enriched in WT	Biological process	GO:0007599	hemostasis	-1.548	0.00318231	0.0208718
Enriched in WT	Biological process	GO:0035023	regulation of Rho protein signal transduction	-1.54375	0.00378628	0.0234045
enriched in KO	Biological process	GO:0009895	negative regulation of catabolic process	1.53913	0.000488806	0.005872
enriched in KO	Biological process	GO:2001235	positive regulation of apoptotic signaling pathway	1.53856	0.0020151	0.0152777
Enriched in WT	Biological process	GO:0003279	cardiac septum development	-1.53698	0.00469462	0.0274409
enriched in KO	Biological process	GO:0035966	response to topologically incorrect protein	1.53576	0.00369042	0.0229134
Enriched in WT	Biological process	GO:0040013	negative regulation of locomotion	-1.53461	0.000390879	0.00502251
Enriched in WT	Biological process	GO:0090287	regulation of cellular response to growth factor stimulus	-1.53456	0.000710516	0.00775461
Enriched in WT	Biological process	GO:0001655	urogenital system development	-1.52991	0.000369452	0.00491547
Enriched in WT	Biological process	GO:0043409	negative regulation of MAPK cascade	-1.52948	0.00265938	0.0185758
enriched in KO	Cellular component	GO:0030176	integral component of endoplasmic reticulum membrane	1.52778	0.00411579	0.024999
enriched in KO	Biological process	GO:2001233	regulation of apoptotic signaling pathway	1.52767	0.000204579	0.00314063
enriched in KO	Cellular component	GO:0005774	vacuolar membrane	1.52763	0.00277145	0.0191669
Enriched in WT	Biological process	GO:0072175	epithelial tube formation	-1.52735	0.00286443	0.0196157
Enriched in WT	Biological process	GO:0043583	ear development	-1.52495	0.00160185	0.013527
Enriched in WT	Biological process	GO:0030336	negative regulation of cell migration	-1.52429	0.00101667	0.0101449
Enriched in WT	Biological process	GO:0003206	cardiac chamber morphogenesis	-1.52242	0.00482103	0.0278149
enriched in KO	Biological process	GO:0009991	response to extracellular stimulus	1.52087	0.000415369	0.00509009
enriched in KO	Biological process	GO:0019318	hexose metabolic process	1.52029	0.00178446	0.0145783
enriched in KO	Biological process	GO:1903900	regulation of viral life cycle	1.51911	0.00522751	0.0294469
Enriched in WT	Biological process	GO:0045834	positive regulation of lipid metabolic process	-1.51811	0.00467268	0.0274274
Enriched in WT	Biological process	GO:0001838	embryonic epithelial tube formation	-1.51737	0.00365235	0.0227783
Enriched in WT	Biological process	GO:1903034	regulation of response to wounding	-1.51735	0.00302202	0.0202697
Enriched in WT	Biological process	GO:0030178	negative regulation of Wnt signaling pathway	-1.51665	0.00414948	0.0250945
Enriched in WT	Biological process	GO:0033673	negative regulation of kinase activity	-1.51371	0.00154822	0.0131882
Enriched in WT	Biological process	GO:0001501	skeletal system development	-1.51311	0.000113514	0.00195776
enriched in KO	Biological process	GO:0042177	negative regulation of protein catabolic process	1.50943	0.0075739	0.0383879
Enriched in WT	Biological process	GO:0150063	visual system development	-1.50691	0.000628338	0.00713649
enriched in KO	Cellular component	GO:0005759	mitochondrial matrix	1.50636	0.00109167	0.0107399
Enriched in WT	Biological process	GO:0043271	negative regulation of ion transport	-1.50635	0.00643525	0.0347106
enriched in KO	Cellular component	GO:0043209	myelin sheath	1.5059	0.00203411	0.0152777
Enriched in WT	Biological process	GO:0046887	positive regulation of hormone secretion	-1.50457	0.00611448	0.0333669
Enriched in WT	Biological process	GO:0007423	sensory organ development	-1.50325	0.000113392	0.00195776
enriched in KO	Biological process	GO:0072330	monocarboxylic acid biosynthetic process	1.50199	0.00161641	0.013527
Enriched in WT	Biological process	GO:0048880	sensory system development	-1.5002	0.000708568	0.00775461
Enriched in WT	Biological process	GO:0070371	ERK1 and ERK2 cascade	-1.5	0.00110494	0.0107945
Enriched in WT	Biological process	GO:0051056	regulation of small GTPase mediated signal transduction	-1.49999	0.00112099	0.0108002
enriched in KO	Biological process	GO:0006694	steroid biosynthetic process	1.4995	0.00782519	0.0390421
Enriched in WT	Biological process	GO:0032102	negative regulation of response to external stimulus	-1.49936	0.000879576	0.00910198
Enriched in WT	Biological process	GO:0007416	synapse assembly	-1.49732	0.00620664	0.033738
Enriched in WT	Biological process	GO:0048736	appendage development	-1.49587	0.00346282	0.0221493
Enriched in WT	Biological process	GO:0060173	limb development	-1.49587	0.00346282	0.0221493
enriched in KO	Biological process	GO:0006790	sulfur compound metabolic process	1.49471	0.00179643	0.0145907
Enriched in WT	Biological process	GO:0035148	tube formation	-1.49464	0.00353974	0.0223537
enriched in KO	Cellular component	GO:0044437	vacuolar part	1.49457	0.0039217	0.0239241
enriched in KO	Biological process	GO:1901292	nucleoside phosphate catabolic process	1.49429	0.0073297	0.0376455
Enriched in WT	Biological process	GO:0048592	eye morphogenesis	-1.49339	0.00595393	0.0326182
Enriched in WT	Biological process	GO:0060041	retina development in camera-type eye	-1.49223	0.0084461	0.0401334
Enriched in WT	Biological process	GO:0070304	positive regulation of stress-activated protein kinase signaling cascade	-1.49212	0.00483824	0.0278149
Enriched in WT	Biological process	GO:0032874	positive regulation of stress-activated MAPK cascade	-1.49202	0.00502476	0.0286514
enriched in KO	Biological process	GO:0043281	regulation of cysteine-type endopeptidase activity in apoptotic process	1.49161	0.0042546	0.0254003
enriched in KO	Biological process	GO:0016573	histone acetylation	1.49132	0.00802018	0.0391755
Enriched in WT	Biological process	GO:0071363	cellular response to growth factor stimulus	-1.4908	8.706e-05	0.00155927
enriched in KO	Biological process	GO:0042254	ribosome biogenesis	1.48933	0.00120153	0.0111903
enriched in KO	Biological process	GO:0006006	glucose metabolic process	1.48919	0.00424427	0.0254003
Enriched in WT	Biological process	GO:0090090	negative regulation of canonical Wnt signaling pathway	-1.4881	0.00880462	0.0411373
enriched in KO	Biological process	GO:0009166	nucleotide catabolic process	1.48688	0.0096021	0.0432713
Enriched in WT	Biological process	GO:0072001	renal system development	-1.48507	0.00123913	0.0113586
Enriched in WT	Biological process	GO:0042330	taxis	-1.48455	0.000252355	0.0036723
enriched in KO	Biological process	GO:0032787	monocarboxylic acid metabolic process	1.4839	0.000278422	0.00390581
enriched in KO	Biological process	GO:0001659	temperature homeostasis	1.48274	0.00660789	0.0352337
Enriched in WT	Biological process	GO:0031214	biomineral tissue development	-1.48056	0.00796587	0.0390535
Enriched in WT	Biological process	GO:0006469	negative regulation of protein kinase activity	-1.48049	0.00309681	0.0206012
Enriched in WT	Biological process	GO:0060541	respiratory system development	-1.48033	0.00233668	0.0167402
Enriched in WT	Biological process	GO:0070372	regulation of ERK1 and ERK2 cascade	-1.47942	0.00163721	0.0136141
Enriched in WT	Molecular function	GO:0048018	receptor ligand activity	-1.47938	0.00161704	0.013527
enriched in KO	Biological process	GO:0042176	regulation of protein catabolic process	1.47918	0.000634236	0.00714539
Enriched in WT	Biological process	GO:0043405	regulation of MAP kinase activity	-1.47859	0.00144438	0.0124555
enriched in KO	Molecular function	GO:0019842	vitamin binding	1.47731	0.0107914	0.0471113
Enriched in WT	Biological process	GO:0046330	positive regulation of JNK cascade	-1.47423	0.00946454	0.0429284
enriched in KO	Biological process	GO:0031330	negative regulation of cellular catabolic process	1.47417	0.00258517	0.0182627
Enriched in WT	Biological process	GO:0001654	eye development	-1.47412	0.00115072	0.0109815
Enriched in WT	Biological process	GO:0007254	JNK cascade	-1.47404	0.00432256	0.0256962
Enriched in WT	Biological process	GO:0002062	chondrocyte differentiation	-1.47258	0.010616	0.0466368
Enriched in WT	Biological process	GO:2000146	negative regulation of cell motility	-1.47131	0.00175899	0.0144548
Enriched in WT	Biological process	GO:0006935	chemotaxis	-1.46865	0.000336691	0.004555
enriched in KO	Cellular component	GO:0031227	intrinsic component of endoplasmic reticulum membrane	1.46836	0.00789181	0.0390535
enriched in KO	Biological process	GO:0018393	internal peptidyl-lysine acetylation	1.4681	0.00974967	0.0436548
Enriched in WT	Biological process	GO:0045165	cell fate commitment	-1.46729	0.00336583	0.0217688
Enriched in WT	Biological process	GO:0072006	nephron development	-1.46649	0.00952448	0.0430605
Enriched in WT	Molecular function	GO:0005126	cytokine receptor binding	-1.46642	0.00355227	0.0223537
Enriched in WT	Biological process	GO:0032409	regulation of transporter activity	-1.46532	0.00302447	0.0202697
Enriched in WT	Biological process	GO:0046328	regulation of JNK cascade	-1.46516	0.00557029	0.0308797
enriched in KO	Biological process	GO:0007005	mitochondrion organization	1.46501	0.000402664	0.00502251
Enriched in WT	Biological process	GO:0048762	mesenchymal cell differentiation	-1.46435	0.00350659	0.0222668
Enriched in WT	Biological process	GO:1905114	cell surface receptor signaling pathway involved in cell-cell signaling	-1.46385	0.000339098	0.004555
Enriched in WT	Biological process	GO:0001841	neural tube formation	-1.46193	0.00926406	0.0422515
Enriched in WT	Biological process	GO:0034332	adherens junction organization	-1.4614	0.011348	0.0484805
Enriched in WT	Biological process	GO:0001667	ameboidal-type cell migration	-1.4605	0.000625765	0.00713649
Enriched in WT	Biological process	GO:0070848	response to growth factor	-1.45884	0.000174739	0.00280586
Enriched in WT	Biological process	GO:0051017	actin filament bundle assembly	-1.4588	0.00698509	0.0364111
Enriched in WT	Biological process	GO:0030111	regulation of Wnt signaling pathway	-1.45837	0.00196611	0.0152717
enriched in KO	Biological process	GO:0045333	cellular respiration	1.4571	0.00839791	0.0400442
Enriched in WT	Biological process	GO:0034767	positive regulation of ion transmembrane transport	-1.45671	0.0112883	0.0483734
Enriched in WT	Biological process	GO:1902903	regulation of supramolecular fiber organization	-1.45496	0.0011977	0.0111903
Enriched in WT	Biological process	GO:2000147	positive regulation of cell motility	-1.45126	0.000230754	0.00342939
Enriched in WT	Biological process	GO:0070302	regulation of stress-activated protein kinase signaling cascade	-1.45114	0.00362409	0.0227034
Enriched in WT	Biological process	GO:0003205	cardiac chamber development	-1.44945	0.0066665	0.0352769
Enriched in WT	Biological process	GO:0001649	osteoblast differentiation	-1.44898	0.00646846	0.0347556
enriched in KO	Biological process	GO:0018394	peptidyl-lysine acetylation	1.44757	0.0113835	0.0484842
Enriched in WT	Biological process	GO:0110053	regulation of actin filament organization	-1.44721	0.00290305	0.0197832
Enriched in WT	Biological process	GO:0034765	regulation of ion transmembrane transport	-1.44397	0.00125501	0.0113586
enriched in KO	Biological process	GO:0000302	response to reactive oxygen species	1.44371	0.00774276	0.0388744
enriched in KO	Biological process	GO:0050792	regulation of viral process	1.44015	0.00963306	0.0432713
Enriched in WT	Biological process	GO:0022898	regulation of transmembrane transporter activity	-1.43945	0.00489796	0.0280428
Enriched in WT	Biological process	GO:0043010	camera-type eye development	-1.43807	0.00272711	0.0189541
enriched in KO	Molecular function	GO:0048037	cofactor binding	1.43713	0.000824274	0.00875959
enriched in KO	Biological process	GO:0018205	peptidyl-lysine modification	1.43536	0.00229977	0.016615
Enriched in WT	Biological process	GO:0006909	phagocytosis	-1.43447	0.00855447	0.0402377
Enriched in WT	Biological process	GO:0032872	regulation of stress-activated MAPK cascade	-1.43368	0.0048048	0.0278149
Enriched in WT	Biological process	GO:0043410	positive regulation of MAPK cascade	-1.43316	0.000690722	0.00771951
enriched in KO	Biological process	GO:0043903	regulation of symbiosis, encompassing mutualism through parasitism	1.43269	0.00908475	0.0417929
Enriched in WT	Biological process	GO:0048839	inner ear development	-1.43232	0.00887359	0.0413213
Enriched in WT	Biological process	GO:0030335	positive regulation of cell migration	-1.43154	0.000400939	0.00502251
Enriched in WT	Biological process	GO:0030324	lung development	-1.42962	0.00632896	0.0342696
Enriched in WT	Biological process	GO:0007186	G protein-coupled receptor signaling pathway	-1.42892	0.000535015	0.00622847
enriched in KO	Molecular function	GO:0016746	transferase activity, transferring acyl groups	1.42629	0.0059204	0.0326182
enriched in KO	Molecular function	GO:0016747	transferase activity, transferring acyl groups other than amino-acyl groups	1.42624	0.00789403	0.0390535
Enriched in WT	Biological process	GO:1903522	regulation of blood circulation	-1.42564	0.00853471	0.0402377
enriched in KO	Biological process	GO:0007033	vacuole organization	1.42548	0.0109845	0.047509
enriched in KO	Biological process	GO:0016236	macroautophagy	1.4251	0.0081449	0.0395022
enriched in KO	Biological process	GO:0016570	histone modification	1.42342	0.00130713	0.0117055
Enriched in WT	Biological process	GO:0051272	positive regulation of cellular component movement	-1.42181	0.000377085	0.00494719
Enriched in WT	Biological process	GO:0050866	negative regulation of cell activation	-1.42109	0.0101298	0.044925
Enriched in WT	Biological process	GO:0071560	cellular response to transforming growth factor beta stimulus	-1.42067	0.00650234	0.0348037
Enriched in WT	Biological process	GO:0061572	actin filament bundle organization	-1.42002	0.0102265	0.0450677
enriched in KO	Biological process	GO:0090407	organophosphate biosynthetic process	1.41849	0.00106861	0.0105876
Enriched in WT	Biological process	GO:0007266	Rho protein signal transduction	-1.41739	0.00776375	0.0388744
Enriched in WT	Molecular function	GO:0030545	receptor regulator activity	-1.41732	0.00311583	0.0206295
enriched in KO	Biological process	GO:0016032	viral process	1.41642	0.00481703	0.0278149
Enriched in WT	Biological process	GO:0043269	regulation of ion transport	-1.41615	0.000434682	0.00528044
Enriched in WT	Biological process	GO:0007411	axon guidance	-1.41593	0.00694736	0.0363501
Enriched in WT	Biological process	GO:0097485	neuron projection guidance	-1.41593	0.00694736	0.0363501
enriched in KO	Biological process	GO:0016569	covalent chromatin modification	1.41546	0.00153822	0.0131834
Enriched in WT	Biological process	GO:0061564	axon development	-1.41321	0.000917253	0.00942207
enriched in KO	Biological process	GO:0051259	protein complex oligomerization	1.41117	0.000835701	0.008778
Enriched in WT	Biological process	GO:0040017	positive regulation of locomotion	-1.41114	0.000495988	0.005872
enriched in KO	Biological process	GO:0052548	regulation of endopeptidase activity	1.41041	0.00547511	0.030473
Enriched in WT	Biological process	GO:0009611	response to wounding	-1.40954	0.00115553	0.0109815
Enriched in WT	Biological process	GO:1904062	regulation of cation transmembrane transport	-1.40687	0.00454721	0.0268036
Enriched in WT	Biological process	GO:0030323	respiratory tube development	-1.40637	0.00815883	0.0395022
Enriched in WT	Biological process	GO:0016331	morphogenesis of embryonic epithelium	-1.40319	0.010169	0.044956
enriched in KO	Cellular component	GO:0005635	nuclear envelope	1.40211	0.00217388	0.0160683
Enriched in WT	Biological process	GO:0071559	response to transforming growth factor beta	-1.39719	0.00909451	0.0417929
Enriched in WT	Biological process	GO:0061138	morphogenesis of a branching epithelium	-1.39364	0.00993533	0.0442027
Enriched in WT	Biological process	GO:0001763	morphogenesis of a branching structure	-1.39324	0.00876492	0.0410892
Enriched in WT	Biological process	GO:0048667	cell morphogenesis involved in neuron differentiation	-1.39303	0.000845802	0.0088178
enriched in KO	Biological process	GO:1901615	organic hydroxy compound metabolic process	1.3928	0.00315956	0.0208203
enriched in KO	Biological process	GO:0051260	protein homooligomerization	1.39202	0.00508676	0.0287701
enriched in KO	Biological process	GO:0034660	ncRNA metabolic process	1.39096	0.0017005	0.0140568
Enriched in WT	Biological process	GO:0007409	axonogenesis	-1.3903	0.0022156	0.0161443
Enriched in WT	Biological process	GO:0032412	regulation of ion transmembrane transporter activity	-1.3879	0.0108848	0.047371
Enriched in WT	Biological process	GO:0051480	regulation of cytosolic calcium ion concentration	-1.38401	0.00746173	0.0381833
enriched in KO	Biological process	GO:0006979	response to oxidative stress	1.38384	0.00423548	0.0254003
Enriched in WT	Biological process	GO:0051403	stress-activated MAPK cascade	-1.38254	0.00839867	0.0400442
Enriched in WT	Biological process	GO:0010631	epithelial cell migration	-1.38049	0.00666341	0.0352769
Enriched in WT	Biological process	GO:0090132	epithelium migration	-1.37835	0.00710406	0.0368936
enriched in KO	Biological process	GO:0044403	symbiont process	1.3779	0.00671703	0.0354102
Enriched in WT	Biological process	GO:0016055	Wnt signaling pathway	-1.37664	0.00258841	0.0182627
Enriched in WT	Biological process	GO:0090130	tissue migration	-1.37324	0.00758416	0.0383879
enriched in KO	Biological process	GO:1901137	carbohydrate derivative biosynthetic process	1.37107	0.00199037	0.0152777
Enriched in WT	Biological process	GO:0034762	regulation of transmembrane transport	-1.37075	0.00221883	0.0161443
Enriched in WT	Biological process	GO:0060828	regulation of canonical Wnt signaling pathway	-1.36811	0.0109777	0.047509
Enriched in WT	Biological process	GO:0198738	cell-cell signaling by wnt	-1.36513	0.00327484	0.0212789
Enriched in WT	Biological process	GO:0007015	actin filament organization	-1.36456	0.00347222	0.0221493
enriched in KO	Biological process	GO:0044419	interspecies interaction between organisms	1.35745	0.00892771	0.0414353
Enriched in WT	Biological process	GO:0043062	extracellular structure organization	-1.35685	0.00928505	0.0422515
enriched in KO	Biological process	GO:0019439	aromatic compound catabolic process	1.35677	0.00452369	0.026778
Enriched in WT	Cellular component	GO:0031012	extracellular matrix	-1.34441	0.00505325	0.0286967
enriched in KO	Biological process	GO:0022613	ribonucleoprotein complex biogenesis	1.34264	0.00593989	0.0326182
enriched in KO	Biological process	GO:0006914	autophagy	1.34208	0.00796725	0.0390535
enriched in KO	Biological process	GO:0061919	process utilizing autophagic mechanism	1.34208	0.00796725	0.0390535
enriched in KO	Biological process	GO:0046700	heterocycle catabolic process	1.33426	0.0075148	0.0383145
enriched in KO	Biological process	GO:0044270	cellular nitrogen compound catabolic process	1.33112	0.00822132	0.0396041
enriched in KO	Biological process	GO:0034655	nucleobase-containing compound catabolic process	1.3291	0.00980408	0.0437581
Enriched in WT	Biological process	GO:0001933	negative regulation of protein phosphorylation	-1.32316	0.00722031	0.0373584
Enriched in WT	Biological process	GO:0050865	regulation of cell activation	-1.31907	0.00530288	0.0297515
enriched in KO	Biological process	GO:0008610	lipid biosynthetic process	1.31852	0.00728152	0.0375361
Enriched in WT	Biological process	GO:0120031	plasma membrane bounded cell projection assembly	-1.31577	0.00535498	0.0299236
enriched in KO	Biological process	GO:1901361	organic cyclic compound catabolic process	1.3117	0.00909091	0.0417929
Enriched in WT	Biological process	GO:0007265	Ras protein signal transduction	-1.30913	0.00832029	0.0399431
Enriched in WT	Biological process	GO:0007420	brain development	-1.30621	0.003921	0.0239241
Enriched in WT	Biological process	GO:0042326	negative regulation of phosphorylation	-1.30344	0.00817189	0.0395022
Enriched in WT	Biological process	GO:0007264	small GTPase mediated signal transduction	-1.29143	0.00763142	0.0384877
Enriched in WT	Biological process	GO:0030031	cell projection assembly	-1.2874	0.00847602	0.040139
Enriched in WT	Biological process	GO:0001525	angiogenesis	-1.2842	0.00925926	0.0422515
Enriched in WT	Biological process	GO:0060627	regulation of vesicle-mediated transport	-1.2678	0.0107758	0.0471113
Enriched in WT	Biological process	GO:0010563	negative regulation of phosphorus metabolic process	-1.2582	0.0110979	0.0477039
Enriched in WT	Biological process	GO:0045936	negative regulation of phosphate metabolic process	-1.2582	0.0110979	0.0477039
