# Supplementary material for: The loss of DHX15 impairs endothelial energy metabolism, lymphatic drainage and tumor metastasis in mice
Source: Commun Biol. 2021 Oct 15;4:1192. doi: 10.1038/s42003-021-02722-w (PMC8519955; doi:10.1038/s42003-021-02722-w)
Supplement: Supplementary file 6 — Supplementary Data 4 [file 42003_2021_2722_MOESM6_ESM.xlsx]

## Sheet: Hoja2
Gene ID	gene Symbol	chr	strand	long Exon Start base	long Exon End base	Short Exon Start base	Short Exon End base	FDR	Inclusion Level Difference
ENSMUSG00000022822.15	Abcc5	chr16	-	20404488	20404708	20404565	20404708	0.00567811924814	0.051
ENSMUSG00000053411.16	Cbx7	chr15	-	79918276	79918476	79918322	79918476	0.0139411233857	-0.051
ENSMUSG00000046897.16	Zfp740	chr15	+	102204570	102205086	102204570	102204883	0.0274336736997	-0.054
ENSMUSG00000058799.14	Nap1l1	chr10	+	111490027	111490135	111490027	111490037	0.000552179743019	-0.056
ENSMUSG00000026479.13	Lamc2	chr1	-	153129963	153130150	153130035	153130150	0.00214613267752	0.057
ENSMUSG00000045411.16	2410002F23Rik	chr7	+	44246807	44247047	44246807	44246823	0.0119988469525	0.057
ENSMUSG00000053070.5	9230110C19Rik	chr9	-	8042628	8042813	8042669	8042813	0.0062169711463	0.059
ENSMUSG00000024937.14	Ehbp1l1	chr19	-	5717661	5720407	5720184	5720407	0.00447022578475	-0.06
ENSMUSG00000022307.15	Oxr1	chr15	+	41830957	41831129	41830957	41831077	0.00935212672276	-0.062
ENSMUSG00000031109.16	Enox2	chrX	-	49286842	49286904	49286844	49286904	0.0272326363912	0.064
ENSMUSG00000073563.2	Csnk1g3	chr18	+	53936852	53936948	53936852	53936942	0.00688007475848	-0.064
ENSMUSG00000037570.15	Mcrs1	chr15	-	99251721	99251961	99251861	99251961	0.020558500783	0.065
ENSMUSG00000068284.14	Usf3	chr16	+	44198903	44199167	44198903	44199021	0.000624088893201	-0.065
ENSMUSG00000061607.14	Mdc1	chr17	+	35850294	35851005	35850294	35850513	0.0127838201487	0.066
ENSMUSG00000030057.15	Cnbp	chr6	-	87845655	87845781	87845676	87845781	0.00148779629937	-0.067
ENSMUSG00000025968.16	Ndufs1	chr1	-	63176524	63176667	63176585	63176667	0.0233667141172	-0.068
ENSMUSG00000022992.16	Kansl2	chr15	-	98524400	98524590	98524560	98524590	0.0330392811749	-0.069
ENSMUSG00000042772.15	Smg7	chr1	-	152848595	152849016	152848733	152849016	0.0338284893696	-0.069
ENSMUSG00000024799.14	Tm7sf2	chr19	-	6067710	6067867	6067777	6067867	0.0458058347801	0.071
ENSMUSG00000036678.7	Aaas	chr15	-	102350543	102350759	102350565	102350759	0.000719212995039	0.072
ENSMUSG00000033032.15	Afap1l1	chr18	-	61756812	61756934	61756839	61756934	0.036787569168	0.074
ENSMUSG00000045128.9	Rpl18a	chr8	-	70897128	70897283	70897279	70897283	0.0330392811749	0.076
ENSMUSG00000038900.17	Rpl12	chr2	+	32962074	32962122	32962074	32962108	0.0296601095735	0.077
ENSMUSG00000034908.16	Sidt2	chr9	-	45947423	45947552	45947540	45947552	0.0151410791413	0.078
ENSMUSG00000024327.15	Slc39a7	chr17	-	34031540	34031656	34031547	34031656	0.03721582376	0.078
ENSMUSG00000023961.16	Enpp4	chr17	-	44105521	44105764	44105613	44105764	0.0337482297191	-0.078
ENSMUSG00000031833.10	Mast3	chr8	-	70789537	70789703	70789682	70789703	0.000339240400523	0.079
ENSMUSG00000045128.9	Rpl18a	chr8	-	70897130	70897283	70897279	70897283	0.0274336736997	0.08
ENSMUSG00000049106.6	Dcaf5	chr12	-	80436184	80436601	80436363	80436601	0.000346806906005	-0.08
ENSMUSG00000078974.10	Sec61g	chr11	-	16508074	16508166	16508099	16508166	0.0472738627036	0.085
ENSMUSG00000027797.15	Dclk1	chr3	+	55477804	55477937	55477804	55477889	0.00485049809489	0.086
ENSMUSG00000074182.8	Znhit6	chr3	+	145576335	145576407	145576335	145576359	0.00323054545681	0.087
ENSMUSG00000052369.7	Tmem106c	chr15	+	97964228	97964378	97964228	97964335	0.0246332202846	0.087
ENSMUSG00000028173.10	Wls	chr3	+	159934250	159934473	159934250	159934369	0.000997810955654	0.089
ENSMUSG00000032294.17	Pkm	chr9	+	59658242	59658549	59658242	59658302	0.0458058347801	-0.091
ENSMUSG00000042557.14	Sin3a	chr9	+	57072039	57072216	57072039	57072063	0.0378219738726	0.092
ENSMUSG00000109324.1	Prmt1	chr7	-	44983734	44983973	44983770	44983973	0.0282964413054	0.093
ENSMUSG00000021957.6	Tkt	chr14	+	30557645	30557693	30557645	30557688	0.0200596189979	0.095
ENSMUSG00000045128.9	Rpl18a	chr8	-	70897168	70897412	70897279	70897412	0.0195727420136	0.097
ENSMUSG00000023030.16	Slc11a2	chr15	-	100395216	100395323	100395269	100395323	0.000339240400523	0.098
ENSMUSG00000029177.9	Cenpa	chr5	+	30667580	30667687	30667580	30667607	0.00274981876519	0.098
ENSMUSG00000028797.20	Tmem234	chr4	+	129600982	129601243	129600982	129601134	0.000786629409985	0.101
ENSMUSG00000002031.12	Ift46	chr9	+	44773262	44773477	44773262	44773287	0.0384379552297	0.102
ENSMUSG00000046027.17	Stard5	chr7	+	83631999	83632096	83631999	83632088	0.046381865126	0.102
ENSMUSG00000052369.7	Tmem106c	chr15	+	97964228	97964503	97964228	97964335	0.00729438711004	0.103
ENSMUSG00000029622.16	Arpc1b	chr5	+	145123973	145124290	145123973	145124053	0.0272326363912	0.103
ENSMUSG00000036026.15	Tmem63b	chr17	-	45685781	45685973	45685915	45685973	0.002859907793	0.113
ENSMUSG00000057113.13	Npm1	chr11	-	33160823	33160921	33160827	33160921	0.02319659571	-0.119
ENSMUSG00000034165.16	Ccnd3	chr17	+	47594321	47594483	47594321	47594405	0.0100734442453	0.121
ENSMUSG00000096916.7	Zfp850	chr7	-	28014015	28014115	28014020	28014115	0.0188839616164	-0.121
ENSMUSG00000037772.13	Mrpl23	chr7	+	142533161	142533191	142533161	142533166	0.0367903299154	-0.121
ENSMUSG00000023235.14	Ccl25	chr8	+	4347713	4348340	4347713	4347913	0.0121173571915	-0.123
ENSMUSG00000013822.7	Elof1	chr9	-	22116654	22117086	22116844	22117086	0.0294746483524	-0.123
ENSMUSG00000042042.14	Csgalnact2	chr6	-	118124311	118126338	118126121	118126338	0.0395321775973	-0.125
ENSMUSG00000031583.13	Wrn	chr8	-	33342976	33343692	33343546	33343692	0.0309502809243	0.126
ENSMUSG00000037608.16	Bclaf1	chr10	+	20332505	20332569	20332505	20332518	0.0243076279142	0.127
ENSMUSG00000089917.7	Uckl1	chr2	-	181571168	181571257	181571237	181571257	0.0477690751211	-0.128
ENSMUSG00000027777.15	Schip1	chr3	+	68493490	68493658	68493490	68493605	0.0115027889629	0.131
ENSMUSG00000032258.15	Lca5	chr9	-	83440923	83441116	83441036	83441116	0.0384379552297	0.133
ENSMUSG00000038260.10	Trpm4	chr7	-	45305335	45305494	45305373	45305494	0.00734838496271	-0.134
ENSMUSG00000022974.12	Paxbp1	chr16	-	91030415	91030556	91030432	91030556	0.020558500783	0.135
ENSMUSG00000055401.14	Fbxo6	chr4	-	148151768	148151925	148151829	148151925	0.0227792217016	0.135
ENSMUSG00000019461.12	Plscr3	chr11	+	69846375	69846515	69846375	69846497	0.037159415225	0.136
ENSMUSG00000063052.9	Lrrc40	chr3	+	158048400	158048559	158048400	158048546	0.0458058347801	0.137
ENSMUSG00000105617.4	Gm43809	chr5	+	31613971	31614156	31613971	31614022	0.00214613267752	-0.137
ENSMUSG00000037772.13	Mrpl23	chr7	+	142533011	142533189	142533011	142533166	0.0288722395909	-0.137
ENSMUSG00000059743.12	Fdps	chr3	-	89101654	89101888	89101861	89101888	0.036397552023	0.138
ENSMUSG00000034445.7	Cyb561a3	chr19	+	10577453	10577692	10577453	10577563	0.0264007627707	0.142
ENSMUSG00000002908.17	Kcnn1	chr8	-	70848174	70848302	70848199	70848302	0.00935212672276	0.147
ENSMUSG00000056821.13	1700028I16Rik	chr10	+	82812296	82812403	82812296	82812359	0.048798840157	-0.147
ENSMUSG00000030397.10	Mark4	chr7	-	19456956	19457099	19457065	19457099	0.022877164925	-0.149
ENSMUSG00000037816.10	Fbxw17	chr13	+	50419839	50420028	50419839	50419877	0.00511049630358	0.15
ENSMUSG00000091228.1	Gm20390	chr11	-	93968173	93968293	93968186	93968293	0.0458058347801	0.153
ENSMUSG00000038260.10	Trpm4	chr7	-	45305344	45305494	45305373	45305494	0.00991896417098	-0.153
ENSMUSG00000037772.13	Mrpl23	chr7	+	142533160	142533241	142533160	142533166	0.020558500783	-0.154
ENSMUSG00000044968.16	Napepld	chr5	-	21701204	21701396	21701356	21701396	0.0472738627036	0.155
ENSMUSG00000027637.3	1110008F13Rik	chr2	+	156866651	156866877	156866651	156866736	0.00905729492155	-0.155
ENSMUSG00000034820.3	Cpsf7	chr19	+	10532130	10532334	10532130	10532196	0.00671188495912	0.157
ENSMUSG00000042766.17	Trim46	chr3	-	89245704	89245897	89245714	89245897	0.0380660730859	-0.157
ENSMUSG00000002249.18	Tead3	chr17	-	28336172	28336344	28336273	28336344	0.0440468256868	0.159
ENSMUSG00000097867.1	Lppos	chr16	-	24393353	24393588	24393481	24393588	0.0144859804085	-0.16
ENSMUSG00000029430.13	Ran	chr5	+	129020911	129021117	129020911	129021071	0.037159415225	0.162
ENSMUSG00000020776.18	Fbf1	chr11	-	116167516	116167697	116167551	116167697	0.00400303807729	-0.162
ENSMUSG00000037772.13	Mrpl23	chr7	+	142533160	142533236	142533160	142533166	0.0216314612278	-0.162
ENSMUSG00000097867.1	Lppos	chr16	-	24393358	24393588	24393481	24393588	0.0110951024435	-0.164
ENSMUSG00000001847.14	Rac1	chr5	-	143517157	143517229	143517159	143517229	0.037159415225	0.165
ENSMUSG00000025135.12	Anapc11	chr11	+	120603943	120604185	120603943	120603970	0.0101030606726	-0.168
ENSMUSG00000020074.6	Ccar1	chr10	-	62792141	62792368	62792204	62792368	0.02319659571	0.173
ENSMUSG00000086877.7	A230072C01Rik	chrX	+	20962113	20962271	20962113	20962218	0.0487815772734	-0.175
ENSMUSG00000028936.15	Rpl22	chr4	+	152329259	152329503	152329259	152329399	0.000719212995039	0.177
ENSMUSG00000061859.16	Patj	chr4	+	98395854	98395924	98395854	98395865	0.0222677847323	0.177
ENSMUSG00000027509.11	Rae1	chr2	+	173009369	173009506	173009369	173009477	0.037159415225	-0.179
ENSMUSG00000087365.7	C430049B03Rik	chrX	-	53055696	53055905	53055855	53055905	0.00147785089173	0.181
ENSMUSG00000050157.5	Gm867	chr10	-	75939161	75939331	75939172	75939331	0.0382146420645	0.182
ENSMUSG00000064138.13	Fam172a	chr13	+	78066055	78066168	78066055	78066129	0.0471273169129	0.182
ENSMUSG00000029822.15	Osbpl3	chr6	-	50370117	50370215	50370122	50370215	0.0380561895063	0.184
ENSMUSG00000024287.7	Thoc1	chr18	+	9959097	9959234	9959097	9959171	0.0269095053606	-0.184
ENSMUSG00000020074.6	Ccar1	chr10	-	62792129	62792368	62792204	62792368	0.0396970955227	0.185
ENSMUSG00000047909.11	Ankrd16	chr2	+	11779884	11780128	11779884	11779897	0.000878348578856	0.186
ENSMUSG00000073795.11	6430531B16Rik	chr7	-	139978033	139978723	139978546	139978723	0.0127253249255	0.186
ENSMUSG00000047909.11	Ankrd16	chr2	+	11779884	11780084	11779884	11779897	0.00236261382259	0.187
ENSMUSG00000049436.4	Upk1b	chr16	-	38800147	38800203	38800149	38800203	0.0472738627036	-0.189
ENSMUSG00000110105.1	Vmn2r29	chr7	-	7278096	7278210	7278116	7278210	0.0447719346276	0.193
ENSMUSG00000063316.13	Rpl27	chr11	+	101443954	101444086	101443954	101443999	0.0395321775973	0.196
ENSMUSG00000036768.6	Kif15	chr9	+	122993041	122993219	122993041	122993087	0.0120066521436	0.197
ENSMUSG00000060002.14	Chpt1	chr10	-	88475230	88475477	88475332	88475477	0.0012954297491	0.205
ENSMUSG00000090841.1	Myl6	chr10	-	128491283	128491304	128491285	128491304	0.00315566102115	0.209
ENSMUSG00000046792.8	Zfp787	chr7	-	6134536	6134708	6134641	6134708	0.0332891843922	0.211
ENSMUSG00000042203.7	Tbc1d22b	chr17	+	29571664	29571896	29571664	29571794	0.0254685385472	-0.212
ENSMUSG00000057842.13	Zfp595	chr13	-	67320791	67320954	67320827	67320954	0.00485049809489	0.217
ENSMUSG00000042104.18	Uggt2	chr14	-	119032628	119032787	119032741	119032787	0.00181045960678	-0.217
ENSMUSG00000049295.16	Zfp219	chr14	-	52014850	52015095	52014947	52015095	0.0066742990511	0.219
ENSMUSG00000107478.1	Gm45234	chr6	-	124755864	124756021	124755983	124756021	0.0254685385472	0.22
ENSMUSG00000037563.15	Rps16	chr7	+	28350651	28350877	28350651	28350853	0.00823868959558	-0.222
ENSMUSG00000029823.16	Luc7l2	chr6	+	38554979	38555094	38554979	38555063	0.00513063614941	0.225
ENSMUSG00000031708.16	Tecr	chr8	-	83572518	83572753	83572680	83572753	0.00190442123858	-0.225
ENSMUSG00000002458.13	Rgs19	chr2	-	181689295	181689500	181689376	181689500	0.00113232645411	0.226
ENSMUSG00000110105.1	Vmn2r29	chr7	-	7278093	7278232	7278116	7278232	0.0472738627036	0.226
ENSMUSG00000044968.16	Napepld	chr5	-	21700974	21701394	21701356	21701394	0.0490121700912	0.226
ENSMUSG00000031708.16	Tecr	chr8	-	83572575	83572753	83572680	83572753	0.00214613267752	-0.236
ENSMUSG00000057342.15	Sphk2	chr7	-	45717175	45717408	45717242	45717408	0.000576242502148	-0.238
ENSMUSG00000031708.16	Tecr	chr8	-	83572551	83572753	83572680	83572753	0.0016498379739	-0.241
ENSMUSG00000067629.11	Syngap1	chr17	+	26952396	26952440	26952396	26952436	0.000902128668462	0.243
ENSMUSG00000020473.13	Aebp1	chr11	+	5862744	5862972	5862744	5862765	0.0330392811749	-0.243
ENSMUSG00000022587.14	Ly6e	chr15	+	74955652	74955818	74955652	74955742	0.000878348578856	0.247
ENSMUSG00000061859.16	Patj	chr4	+	98395784	98395865	98395784	98395837	0.0458058347801	-0.252
ENSMUSG00000001348.15	Acp5	chr9	-	22131500	22131653	22131589	22131653	0.00698917367671	0.254
ENSMUSG00000068246.5	Apol9b	chr15	+	77729120	77729246	77729120	77729148	0.00191893565418	0.255
ENSMUSG00000057738.13	Sptan1	chr2	+	29968775	29968966	29968775	29968826	0.0395175303373	-0.256
ENSMUSG00000087433.1	Gm14167	chr2	-	151542252	151542348	151542306	151542348	0.00306452147954	0.257
ENSMUSG00000021266.16	Wars	chr12	-	108888311	108888548	108888371	108888548	0.00214613267752	0.258
ENSMUSG00000019969.13	Psen1	chr12	+	83688562	83688933	83688562	83688701	0.045445704469	0.258
ENSMUSG00000092176.1	Gm20460	chr17	-	34627246	34627349	34627324	34627349	0.00244851652229	0.264
ENSMUSG00000033047.4	Eif3l	chr15	+	79075222	79075457	79075222	79075303	0.00309511327355	0.265
ENSMUSG00000063052.9	Lrrc40	chr3	+	158048400	158048615	158048400	158048546	0.0042355950113	0.267
ENSMUSG00000001999.15	Blvra	chr2	+	127070692	127070932	127070692	127070725	0.00239175090049	0.269
ENSMUSG00000022307.15	Oxr1	chr15	+	41789448	41789618	41789448	41789506	0.0110951024435	-0.274
ENSMUSG00000030846.15	Tial1	chr7	-	128447038	128447107	128447041	128447107	0.00886679529264	-0.276
ENSMUSG00000002846.9	Timmdc1	chr16	-	38522638	38522663	38522643	38522663	0.0347994848683	0.281
ENSMUSG00000056758.14	Hmga2	chr10	-	120475948	120476064	120475952	120476064	0.00671188495912	-0.282
ENSMUSG00000036980.13	Taf6	chr5	-	138182354	138182487	138182413	138182487	0.0336275226959	0.286
ENSMUSG00000033047.4	Eif3l	chr15	+	79075222	79075360	79075222	79075303	0.0396970955227	0.286
ENSMUSG00000022890.13	Atp5j	chr16	-	84834637	84834832	84834796	84834832	0.0032447775349	0.289
ENSMUSG00000043716.13	Rpl7	chr1	-	16103989	16104227	16104010	16104227	0.00835581183514	0.29
ENSMUSG00000036246.14	Gmip	chr8	+	69813264	69813435	69813264	69813291	0.0133460748734	-0.29
ENSMUSG00000025142.17	Aspscr1	chr11	+	120707904	120707996	120707904	120707957	0.000198179637697	-0.292
ENSMUSG00000022475.18	Hdac7	chr15	-	97795583	97795831	97795606	97795831	0.00030955550446	-0.293
ENSMUSG00000022890.13	Atp5j	chr16	-	84834656	84834832	84834796	84834832	0.00381492617223	0.301
ENSMUSG00000037239.8	Spred3	chr7	-	29167351	29167447	29167372	29167447	0.00308472241183	-0.302
ENSMUSG00000024530.7	Slmo1	chr18	+	67476963	67477103	67476963	67477066	0.0115092784086	0.307
ENSMUSG00000058600.13	Rpl30	chr15	-	34443020	34443132	34443024	34443132	0.0422303164895	0.307
ENSMUSG00000089872.10	Rps6kc1	chr1	-	190871272	190871491	190871391	190871491	0.00147785089173	0.312
ENSMUSG00000110631.1	RP24-286J21.7	chr8	+	121833246	121833346	121833246	121833332	0.0264007627707	-0.313
ENSMUSG00000031930.11	Wwp2	chr8	+	107552276	107552318	107552276	107552304	0.0487815772734	-0.316
ENSMUSG00000086035.1	Gm12610	chr4	+	89460928	89461035	89460928	89460964	0.0418562250708	0.318
ENSMUSG00000035086.13	Becn1	chr11	-	101296193	101296313	101296257	101296313	0.000120469198123	0.319
ENSMUSG00000017404.12	Rpl19	chr11	+	98026956	98027113	98026956	98027026	0.01969232527	0.319
ENSMUSG00000040044.11	Orc3	chr4	-	34614748	34614904	34614864	34614904	0.0339032019101	0.321
ENSMUSG00000063652.10	Slc22a21	chr11	-	53960517	53960621	53960552	53960621	0.0482448818063	0.321
ENSMUSG00000030189.15	Ybx3	chr6	-	131379353	131379480	131379357	131379480	0.000441613978911	0.322
ENSMUSG00000029033.16	Acap3	chr4	+	155895491	155895695	155895491	155895601	0.047594582311	0.322
ENSMUSG00000031533.4	Mrps31	chr8	+	22424346	22424509	22424346	22424420	0.000878348578856	-0.326
ENSMUSG00000039105.6	Atp6v1g1	chr4	+	63548584	63548745	63548584	63548699	0.0492679354108	0.332
ENSMUSG00000097113.7	Gm19705	chr1	+	136677122	136677266	136677122	136677261	0.0062169711463	-0.333
ENSMUSG00000006931.15	P3h4	chr11	-	100411976	100412177	100412063	100412177	0.022877164925	0.335
ENSMUSG00000030061.16	Uba3	chr6	-	97185331	97185546	97185482	97185546	0.0264007627707	-0.336
ENSMUSG00000007817.14	Zmiz1	chr14	+	25607356	25607470	25607356	25607398	0.0336275226959	-0.336
ENSMUSG00000039680.9	Mrps6	chr16	+	92059009	92059252	92059009	92059116	0.00150205555531	-0.34
ENSMUSG00000032411.15	Tfdp2	chr9	+	96231730	96231873	96231730	96231799	0.00604091248445	0.341
ENSMUSG00000042104.18	Uggt2	chr14	-	119032690	119032787	119032741	119032787	0.00023860191048	-0.346
ENSMUSG00000067203.7	H2-K2	chr17	-	33977770	33978046	33977870	33978046	0.0471273169129	-0.346
ENSMUSG00000026197.12	Zfand2b	chr1	+	75168927	75169071	75168927	75168962	0.00209107825423	0.348
ENSMUSG00000032294.17	Pkm	chr9	+	59657239	59657312	59657239	59657297	0.00340989825786	0.353
ENSMUSG00000028832.11	Stmn1	chr4	+	134470102	134470179	134470102	134470175	0.0272326363912	0.354
ENSMUSG00000034088.15	Hdlbp	chr1	-	93442649	93442791	93442710	93442791	0.000256938474121	0.355
ENSMUSG00000054717.7	Hmgb2	chr8	+	57511906	57512010	57511906	57512005	0.022073986907	-0.355
ENSMUSG00000002733.8	Plekha3	chr2	+	76692878	76693014	76692878	76692894	0.00228490513995	-0.357
ENSMUSG00000030727.12	Rabep2	chr7	+	126440347	126440595	126440347	126440446	0.00871618777259	0.358
ENSMUSG00000024082.4	Ndufaf7	chr17	+	78937134	78937240	78937134	78937176	0.00519629319493	-0.361
ENSMUSG00000039382.12	Wdr45	chrX	+	7722926	7723161	7722926	7722981	0.0317146477942	0.367
ENSMUSG00000033991.8	Ttc37	chr13	+	76098733	76098886	76098733	76098833	0.011225155746	-0.367
ENSMUSG00000042298.18	Ttc19	chr11	+	62283223	62283377	62283223	62283255	0.00671188495912	0.368
ENSMUSG00000099703.6	Gm28285	chr18	+	35557336	35557391	35557336	35557369	0.0337482297191	0.368
ENSMUSG00000039128.13	Cdc123	chr2	-	5795531	5795710	5795543	5795710	0.0337482297191	0.37
ENSMUSG00000019804.12	Snx3	chr10	+	42528310	42528402	42528310	42528362	0.00238835701455	0.377
ENSMUSG00000048175.13	Asb8	chr15	-	98142040	98142111	98142044	98142111	0.0485268298537	0.379
ENSMUSG00000022407.9	Adsl	chr15	+	80967624	80967770	80967624	80967765	0.00646414516144	0.385
ENSMUSG00000031782.15	Coq9	chr8	+	94838414	94838608	94838414	94838502	0.00991896417098	0.393
ENSMUSG00000006494.11	Pdk1	chr2	+	71887685	71887824	71887685	71887817	0.0282964413054	0.394
ENSMUSG00000002416.13	Ndufb2	chr6	+	39596450	39596514	39596450	39596480	0.0307132695742	0.402
ENSMUSG00000026743.16	Mllt10	chr2	+	18082510	18082748	18082510	18082725	0.00633861367527	0.419
ENSMUSG00000068739.13	Sars	chr3	-	108427852	108427902	108427855	108427902	0.0351344122009	-0.42
ENSMUSG00000026519.16	Tmem63a	chr1	+	180946365	180946476	180946365	180946439	0.0143104466281	-0.429
ENSMUSG00000087433.1	Gm14167	chr2	-	151542291	151542348	151542306	151542348	0.000429783304955	0.431
ENSMUSG00000021713.8	Ppwd1	chr13	-	104219620	104219837	104219691	104219837	0.0130519035238	-0.433
ENSMUSG00000037772.13	Mrpl23	chr7	+	142533160	142533241	142533160	142533191	0.000256938474121	-0.44
ENSMUSG00000024346.5	Pfdn1	chr18	-	36416874	36417030	36416946	36417030	0.000281280956745	-0.443
ENSMUSG00000039168.15	Dap	chr15	+	31224559	31224710	31224559	31224689	0.0251840297252	0.446
ENSMUSG00000027357.16	Crls1	chr2	+	132847733	132847904	132847733	132847880	0.0203756172258	0.451
ENSMUSG00000003865.16	Gys1	chr7	+	45447916	45448028	45447916	45448011	0.0120636538856	0.452
ENSMUSG00000028453.10	Fancg	chr4	-	43005206	43005312	43005210	43005312	0.0201074569362	-0.455
ENSMUSG00000050373.13	Snx21	chr2	+	164791557	164791578	164791557	164791573	0.000685836297499	0.457
ENSMUSG00000006931.15	P3h4	chr11	-	100412014	100412177	100412063	100412177	0.00485049809489	0.462
ENSMUSG00000096054.3	Syne1	chr10	-	5426212	5426275	5426254	5426275	0.00384213368502	0.482
ENSMUSG00000048495.16	Tyw5	chr1	-	57393570	57393691	57393584	57393691	0.00028579545779	-0.483
ENSMUSG00000024392.17	Bag6	chr17	+	35146025	35146206	35146025	35146169	0.00357650588192	0.489
ENSMUSG00000042700.15	Sipa1l1	chr12	+	82268032	82268196	82268032	82268157	0.031167549974	0.493
ENSMUSG00000050373.13	Snx21	chr2	+	164791557	164791617	164791557	164791573	0.000181107636209	0.498
ENSMUSG00000005774.12	Rfx5	chr3	+	94954762	94954931	94954762	94954877	0.000579069961823	0.507
ENSMUSG00000051550.10	Zfp579	chr7	-	4985177	4986486	4986400	4986486	0.0144859804085	-0.519
ENSMUSG00000027678.17	Ncoa3	chr2	+	166049139	166049317	166049139	166049236	0.0133733831538	0.537
ENSMUSG00000024392.17	Bag6	chr17	+	35146025	35146206	35146025	35146169	0.00381492617223	0.544
ENSMUSG00000057133.14	Chd6	chr2	-	161059699	161059806	161059790	161059806	0.0110951024435	0.565
ENSMUSG00000053617.11	Sh3pxd2a	chr19	-	47272578	47272803	47272706	47272803	0.00907882403216	-0.565
ENSMUSG00000090112.8	Shprh	chr10	+	11205846	11205980	11205846	11205918	0.000878348578856	0.606
ENSMUSG00000019539.11	Rcn3	chr7	-	45091888	45092123	45092093	45092123	0.000267797353554	-0.621
ENSMUSG00000024900.4	Cpt1a	chr19	+	3374681	3374783	3374681	3374762	0.0125448537766	0.64
ENSMUSG00000034674.18	Tdg	chr10	+	82636968	82637138	82636968	82637104	0.0272326363912	0.687
ENSMUSG00000034269.12	Setd5	chr6	+	113111116	113111272	113111116	113111243	0.0032447775349	0.712
ENSMUSG00000078441.10	Scamp4	chr10	+	80608802	80608854	80608802	80608850	0.009762501811	0.73
