# Supplementary material for: The loss of DHX15 impairs endothelial energy metabolism, lymphatic drainage and tumor metastasis in mice
Source: Commun Biol. 2021 Oct 15;4:1192. doi: 10.1038/s42003-021-02722-w (PMC8519955; doi:10.1038/s42003-021-02722-w)
Supplement: Supplementary file 7 — Supplementary Data 5 [file 42003_2021_2722_MOESM7_ESM.xlsx]

## Sheet: Figure 1
Figure 1a
Graphs:
	Wild-type LEC	siL-DHX15_LEC
DHX15 expression (relative units)	0.94897	0.284358
	1.02693	0.346533
	1.23054	0.435611
Akt1 expression (realtive units)	1.40017	2.04452
	0.992055	3.74212
	0.60778	3.98159
Akt2 expression (relative units)	1.12597	1.39328
	0.760669	1.35852
	1.11336	0.496576
Figure 1b
Graphs:
	Wild-type LEC	siL-DHX15_LEC
Phospho-GSK-3 expression (relative units)	0.881892	2.77975
	1.00594	1.51882
	0.999284	1.81637

## Sheet: Figure 2
Figure 2b
Graphs:
	Wild-type LEC	siL-DHX15_LEC
Yolk sac Vascular area (%)	1.227	0.488
	1.486	0.438
	1.351	0.681
Yolk sac Total branches	21	12
	27	7
	23	13

## Sheet: Figure 3
Figure 3a				Figure 3b
Graphs:				Graphs:
	DHX15+/+ zebrafish	DHX15-/- zebrafish			DHX15+/+ zebrafish	DHX15-/- zebrafish
ISV diameter (a.u.)	12.649	30.463		VEGF-C (Fold change vs. DHX15+/+ zebrafish)	1.20206	0.177885
	17.088	34.986			0.915937	0.192391
	20	26			1.29295	0.210145
	17.889	26.683			0.589058	0.203462
	20.396	41.761
	14	40.792
	28	30
	38.21	32
	20	36.77
	16	24.166
		24.083
		20.591
		30.463
		21.633
		28
		40.05
		30.265
		21.633
Cardinal vein diameter (a.u.)	56.321	93.381
	62.032	102.528
	63.151	128.515
	74.726	93.68
	76.942	149.452
	76.105	118.186
	70.257	213.663
	76.42	108.167
	86.209	145.602
	70.257	133.507
		90.377
		147.472
		130
		127.906
		110.018
		126.016
		100.439
		125.028
PLS / Field	1	1
	4	0
	3	0
	0	3
	1	0
	1	0
	3	0
	4	0
	3	4
	4	0
		0
		2
		0
		2
		1
		1
		0
		2

## Sheet: Figure 4
Figure 4a				Figure 4c
Graphs:				Graphs:
	DHX15+/+ mouse	DHX15+/- mouse			DHX15+/+ mouse	DHX15+/- mouse
Trachea (Connected branches / Field)	5	3		Gadolinium accumulation (AUC (nM·s)) in ischemic leg	33.3766	46.1231
	9	3			38.4774	49.6082
	7	2			39.3005	65.4039
	8	3			50.4958	55.7702
	6	2			44.9312	48.6776
	7	3			51.5645	70.9021
					49.5953	61.0453
					47.8494	64.2483
Figure 4b
Graphs:
	DHX15+/+ mouse	DHX15+/- mouse
Ear (Functional lymphatic vessels / Field)	9	8
	10	5
	10	4
	9	6
	11	4
	9	6
Tail (Honeycomb lymphatic structures / Field)	8	4
	8	3
	13	6
	11	5
	8	5
	10	4
Footpad (Functional lymphatic vessels / Field)	9	6
	8	5
	7	4
	8	6
	7	4
	9	5

## Sheet: Figure 5
Figure 5a				Figure 5d				Figure 5b
Graphs:				Graphs:				User: USER			Path: C:\Program Files (x86)\BMG\OPTIMA\User\Data\						Test ID: 25
	Wild-type LEC	siL-DHX15_LEC			Wild-type LEC	siL-DHX15_LEC		Test Name: COMPLEX I ACTIVITAT							Date: 26/02/2021		Time: 14:14:44
Ndufs1 protein abundance (relative units)	1.17426	0.267483		Basal respiration (OCR (pmol/min) / µg protein)	1.23388	0.726164		Absorbance			Absorbance values are displayed as OD
	0.963659	0.334563			0.881715	1.05167
	0.862079	0.246791			0.932749	0.1		Cycle 1 (0 min)
					1.13388	0.526164			Raw Data (450A)
Ndufs1 mRNA (Fold change vs. Wild-type LEC)	0.0187567	0			0.981715	1.05167
	1.19292	0			1.09327	0.1			700ug protein
	0.157781	0			1.13388	0.726164			1
	2.63054	0			1.08817	1.05167		A	0.207
					0.832749	0.1		B	0.226	Wild-type LEC
					0.88171	0		C	0.207
Figure 5c								D	0.219
				Maximal respiration (OCR (pmol/min) / µg protein)	17.752	9.60553		E	0.22	siL-DHX15-LEC
Graphs:					17.5267	13.9413		F	0.211
	Wild-type LEC	siL-DHX15_LEC			17.3642	6.57681		G	0.231	Background
Complex I activity (relative units)	0.999	0.429			16.752	8.60553		H	0.238
	1.06	0.534			18.5267	12.9413
	0.94	0.549			17.5642	7.57681		Cycle 2 (0 min 30 s)
	0.799	0.629			17.552	10.6055			Raw Data (450A)
	1.16	0.434			17.4267	11.9413			1
	1.094	0.449			17.4642	8.57681		A	0.196
					17.3642	6.57681		B	0.236
								C	0.213
				Spare respiratory capacity (OCR (pmol/min) / µg protein)	16.5182	8.97936		D	0.228
					16.645	12.7896		E	0.215
					16.4314	6.64206		F	0.219
					15.5182	9.97936		G	0.227
					17.645	11.7896		H	0.234
					16.3314	7.64206
					16.6182	7.97936		Cycle 3 (1 min)
					16.745	12.6896			Raw Data (450A)
					16.3314	6.74206			1
					16.6182	8.97936		A	0.207
								B	0.232
								C	0.218
								D	0.224
								E	0.212
								F	0.219
								G	0.229
								H	0.23
								Cycle 4 (1 min 30 s)
									Raw Data (450A)
									1
								A	0.207
								B	0.225
								C	0.221
								D	0.216
								E	0.208
								F	0.215
								G	0.22
								H	0.234
								Cycle 5 (2 min)
									Raw Data (450A)
									1
								A	0.207
								B	0.224
								C	0.205
								D	0.216
								E	0.212
								F	0.214
								G	0.223
								H	0.234
								Cycle 6 (2 min 30 s)
									Raw Data (450A)
									1
								A	0.208
								B	0.228
								C	0.208
								D	0.219
								E	0.217
								F	0.22
								G	0.216
								H	0.226
								Cycle 7 (3 min)
									Raw Data (450A)
									1
								A	0.199
								B	0.226
								C	0.211
								D	0.209
								E	0.21
								F	0.223
								G	0.225
								H	0.234
								Cycle 8 (3 min 30 s)
									Raw Data (450A)
									1
								A	0.201
								B	0.226
								C	0.202
								D	0.21
								E	0.208
								F	0.217
								G	0.209
								H	0.225
								Cycle 9 (4 min)
									Raw Data (450A)
									1
								A	0.21
								B	0.229
								C	0.214
								D	0.217
								E	0.208
								F	0.219
								G	0.223
								H	0.227
								Cycle 10 (4 min 30 s)
									Raw Data (450A)
									1
								A	0.201
								B	0.225
								C	0.213
								D	0.216
								E	0.214
								F	0.215
								G	0.22
								H	0.23
								Cycle 11 (5 min)
									Raw Data (450A)
									1
								A	0.203
								B	0.216
								C	0.214
								D	0.216
								E	0.205
								F	0.22
								G	0.216
								H	0.23
								Cycle 12 (5 min 30 s)
									Raw Data (450A)
									1
								A	0.203
								B	0.227
								C	0.207
								D	0.215
								E	0.205
								F	0.219
								G	0.219
								H	0.232
								Cycle 13 (6 min)
									Raw Data (450A)
									1
								A	0.191
								B	0.22
								C	0.207
								D	0.211
								E	0.209
								F	0.209
								G	0.219
								H	0.229
								Cycle 14 (6 min 30 s)
									Raw Data (450A)
									1
								A	0.203
								B	0.224
								C	0.206
								D	0.217
								E	0.211
								F	0.208
								G	0.216
								H	0.229
								Cycle 15 (7 min)
									Raw Data (450A)
									1
								A	0.212
								B	0.23
								C	0.207
								D	0.211
								E	0.206
								F	0.208
								G	0.225
								H	0.224
								Cycle 16 (7 min 30 s)
									Raw Data (450A)
									1
								A	0.211
								B	0.224
								C	0.212
								D	0.212
								E	0.203
								F	0.209
								G	0.218
								H	0.227
								Cycle 17 (8 min)
									Raw Data (450A)
									1
								A	0.208
								B	0.229
								C	0.21
								D	0.221
								E	0.205
								F	0.208
								G	0.208
								H	0.223
								Cycle 18 (8 min 30 s)
									Raw Data (450A)
									1
								A	0.213
								B	0.224
								C	0.215
								D	0.213
								E	0.2
								F	0.206
								G	0.209
								H	0.225
								Cycle 19 (9 min)
									Raw Data (450A)
									1
								A	0.201
								B	0.229
								C	0.212
								D	0.215
								E	0.206
								F	0.222
								G	0.209
								H	0.229
								Cycle 20 (9 min 30 s)
									Raw Data (450A)
									1
								A	0.203
								B	0.226
								C	0.212
								D	0.213
								E	0.205
								F	0.215
								G	0.215
								H	0.225
								Cycle 21 (10 min)
									Raw Data (450A)
									1
								A	0.208
								B	0.227
								C	0.214
								D	0.204
								E	0.212
								F	0.216
								G	0.216
								H	0.215
								Cycle 22 (10 min 30 s)
									Raw Data (450A)
									1
								A	0.208
								B	0.225
								C	0.215
								D	0.215
								E	0.205
								F	0.215
								G	0.211
								H	0.222
								Cycle 23 (11 min)
									Raw Data (450A)
									1
								A	0.215
								B	0.232
								C	0.214
								D	0.216
								E	0.204
								F	0.215
								G	0.21
								H	0.224
								Cycle 24 (11 min 30 s)
									Raw Data (450A)
									1
								A	0.203
								B	0.232
								C	0.215
								D	0.219
								E	0.207
								F	0.215
								G	0.21
								H	0.225
								Cycle 25 (12 min)
									Raw Data (450A)
									1
								A	0.203
								B	0.219
								C	0.211
								D	0.216
								E	0.207
								F	0.212
								G	0.214
								H	0.215
								Cycle 26 (12 min 30 s)
									Raw Data (450A)
									1
								A	0.21
								B	0.226
								C	0.224
								D	0.212
								E	0.207
								F	0.209
								G	0.215
								H	0.221
								Cycle 27 (13 min)
									Raw Data (450A)
									1
								A	0.206
								B	0.228
								C	0.219
								D	0.215
								E	0.206
								F	0.211
								G	0.214
								H	0.221
								Cycle 28 (13 min 30 s)
									Raw Data (450A)
									1
								A	0.211
								B	0.232
								C	0.219
								D	0.214
								E	0.207
								F	0.212
								G	0.211
								H	0.225
								Cycle 29 (14 min)
									Raw Data (450A)
									1
								A	0.209
								B	0.235
								C	0.218
								D	0.215
								E	0.197
								F	0.221
								G	0.214
								H	0.22
								Cycle 30 (14 min 30 s)
									Raw Data (450A)
									1
								A	0.218
								B	0.232
								C	0.221
								D	0.215
								E	0.205
								F	0.22
								G	0.212
								H	0.218
								Cycle 31 (15 min)
									Raw Data (450A)
									1
								A	0.211
								B	0.235
								C	0.224
								D	0.213
								E	0.199
								F	0.211
								G	0.196
								H	0.223
								Cycle 32 (15 min 30 s)
									Raw Data (450A)
									1
								A	0.216
								B	0.236
								C	0.223
								D	0.213
								E	0.199
								F	0.216
								G	0.212
								H	0.221
								Cycle 33 (16 min)
									Raw Data (450A)
									1
								A	0.22
								B	0.233
								C	0.221
								D	0.214
								E	0.204
								F	0.21
								G	0.208
								H	0.215
								Cycle 34 (16 min 30 s)
									Raw Data (450A)
									1
								A	0.211
								B	0.233
								C	0.221
								D	0.219
								E	0.205
								F	0.216
								G	0.205
								H	0.219
								Cycle 35 (17 min)
									Raw Data (450A)
									1
								A	0.212
								B	0.24
								C	0.223
								D	0.222
								E	0.202
								F	0.217
								G	0.221
								H	0.213
								Cycle 36 (17 min 30 s)
									Raw Data (450A)
									1
								A	0.212
								B	0.237
								C	0.22
								D	0.221
								E	0.207
								F	0.213
								G	0.204
								H	0.219
								Cycle 37 (18 min)
									Raw Data (450A)
									1
								A	0.218
								B	0.24
								C	0.222
								D	0.217
								E	0.21
								F	0.207
								G	0.201
								H	0.225
								Cycle 38 (18 min 30 s)
									Raw Data (450A)
									1
								A	0.214
								B	0.234
								C	0.219
								D	0.204
								E	0.197
								F	0.216
								G	0.197
								H	0.217
								Cycle 39 (19 min)
									Raw Data (450A)
									1
								A	0.211
								B	0.246
								C	0.222
								D	0.218
								E	0.211
								F	0.219
								G	0.204
								H	0.22
								Cycle 40 (19 min 30 s)
									Raw Data (450A)
									1
								A	0.22
								B	0.236
								C	0.217
								D	0.214
								E	0.213
								F	0.217
								G	0.213
								H	0.22
								Cycle 41 (20 min)
									Raw Data (450A)
									1
								A	0.219
								B	0.239
								C	0.224
								D	0.218
								E	0.211
								F	0.218
								G	0.206
								H	0.219
								Cycle 42 (20 min 30 s)
									Raw Data (450A)
									1
								A	0.228
								B	0.243
								C	0.224
								D	0.221
								E	0.203
								F	0.215
								G	0.203
								H	0.22
								Cycle 43 (21 min)
									Raw Data (450A)
									1
								A	0.218
								B	0.238
								C	0.222
								D	0.212
								E	0.214
								F	0.212
								G	0.201
								H	0.213
								Cycle 44 (21 min 30 s)
									Raw Data (450A)
									1
								A	0.228
								B	0.234
								C	0.223
								D	0.218
								E	0.208
								F	0.213
								G	0.206
								H	0.208
								Cycle 45 (22 min)
									Raw Data (450A)
									1
								A	0.224
								B	0.248
								C	0.224
								D	0.22
								E	0.204
								F	0.221
								G	0.207
								H	0.217
								Cycle 46 (22 min 30 s)
									Raw Data (450A)
									1
								A	0.22
								B	0.248
								C	0.23
								D	0.212
								E	0.214
								F	0.21
								G	0.204
								H	0.213
								Cycle 47 (23 min)
									Raw Data (450A)
									1
								A	0.227
								B	0.245
								C	0.229
								D	0.224
								E	0.207
								F	0.213
								G	0.202
								H	0.215
								Cycle 48 (23 min 30 s)
									Raw Data (450A)
									1
								A	0.223
								B	0.244
								C	0.222
								D	0.204
								E	0.213
								F	0.216
								G	0.197
								H	0.213
								Cycle 49 (24 min)
									Raw Data (450A)
									1
								A	0.223
								B	0.253
								C	0.227
								D	0.221
								E	0.211
								F	0.215
								G	0.206
								H	0.213
								Cycle 50 (24 min 30 s)
									Raw Data (450A)
									1
								A	0.222
								B	0.248
								C	0.225
								D	0.216
								E	0.216
								F	0.217
								G	0.193
								H	0.214
								Cycle 51 (25 min)
									Raw Data (450A)
									1
								A	0.224
								B	0.25
								C	0.229
								D	0.217
								E	0.211
								F	0.218
								G	0.196
								H	0.212
								Cycle 52 (25 min 30 s)
									Raw Data (450A)
									1
								A	0.224
								B	0.25
								C	0.229
								D	0.223
								E	0.215
								F	0.215
								G	0.2
								H	0.217
								Cycle 53 (26 min)
									Raw Data (450A)
									1
								A	0.23
								B	0.248
								C	0.231
								D	0.22
								E	0.216
								F	0.21
								G	0.206
								H	0.208
								Cycle 54 (26 min 30 s)
									Raw Data (450A)
									1
								A	0.228
								B	0.253
								C	0.232
								D	0.213
								E	0.214
								F	0.218
								G	0.206
								H	0.212
								Cycle 55 (27 min)
									Raw Data (450A)
									1
								A	0.23
								B	0.255
								C	0.237
								D	0.223
								E	0.218
								F	0.217
								G	0.205
								H	0.218
								Cycle 56 (27 min 30 s)
									Raw Data (450A)
									1
								A	0.225
								B	0.253
								C	0.234
								D	0.224
								E	0.215
								F	0.225
								G	0.193
								H	0.216
								Cycle 57 (28 min)
									Raw Data (450A)
									1
								A	0.229
								B	0.249
								C	0.24
								D	0.223
								E	0.22
								F	0.229
								G	0.197
								H	0.212
								Cycle 58 (28 min 30 s)
									Raw Data (450A)
									1
								A	0.237
								B	0.25
								C	0.243
								D	0.223
								E	0.217
								F	0.222
								G	0.203
								H	0.209
								Cycle 59 (29 min)
									Raw Data (450A)
									1
								A	0.238
								B	0.256
								C	0.238
								D	0.22
								E	0.218
								F	0.223
								G	0.2
								H	0.209
								Cycle 60 (29 min 30 s)
									Raw Data (450A)
									1
								A	0.237
								B	0.259
								C	0.244
								D	0.224
								E	0.22
								F	0.223
								G	0.203
								H	0.21
								Cycle 61 (30 min)
									Raw Data (450A)
									1
								A	0.235
								B	0.259
								C	0.248
								D	0.23
								E	0.221
								F	0.228
								G	0.2
								H	0.211
								Cycle 62 (30 min 30 s)
									Raw Data (450A)
									1
								A	0.242
								B	0.253
								C	0.242
								D	0.228
								E	0.22
								F	0.228
								G	0.206
								H	0.212
								Cycle 63 (31 min)
									Raw Data (450A)
									1
								A	0.245
								B	0.254
								C	0.238
								D	0.229
								E	0.224
								F	0.226
								G	0.199
								H	0.208
								Cycle 64 (31 min 30 s)
									Raw Data (450A)
									1
								A	0.242
								B	0.267
								C	0.248
								D	0.229
								E	0.223
								F	0.225
								G	0.202
								H	0.212
								Cycle 65 (32 min)
									Raw Data (450A)
									1
								A	0.252
								B	0.265
								C	0.243
								D	0.226
								E	0.225
								F	0.231
								G	0.205
								H	0.214
								Cycle 66 (32 min 30 s)
									Raw Data (450A)
									1
								A	0.253
								B	0.265
								C	0.251
								D	0.236
								E	0.227
								F	0.223
								G	0.201
								H	0.218
								Cycle 67 (33 min)
									Raw Data (450A)
									1
								A	0.249
								B	0.255
								C	0.248
								D	0.232
								E	0.225
								F	0.236
								G	0.193
								H	0.214
								Cycle 68 (33 min 30 s)
									Raw Data (450A)
									1
								A	0.248
								B	0.27
								C	0.248
								D	0.233
								E	0.226
								F	0.227
								G	0.202
								H	0.215
								Cycle 69 (34 min)
									Raw Data (450A)
									1
								A	0.26
								B	0.268
								C	0.252
								D	0.237
								E	0.228
								F	0.231
								G	0.198
								H	0.215
								Cycle 70 (34 min 30 s)
									Raw Data (450A)
									1
								A	0.249
								B	0.271
								C	0.256
								D	0.236
								E	0.223
								F	0.23
								G	0.205
								H	0.208
								Cycle 71 (35 min)
									Raw Data (450A)
									1
								A	0.258
								B	0.27
								C	0.256
								D	0.236
								E	0.224
								F	0.227
								G	0.201
								H	0.211
								Cycle 72 (35 min 30 s)
									Raw Data (450A)
									1
								A	0.251
								B	0.27
								C	0.258
								D	0.236
								E	0.232
								F	0.232
								G	0.198
								H	0.211
								Cycle 73 (36 min)
									Raw Data (450A)
									1
								A	0.253
								B	0.277
								C	0.256
								D	0.241
								E	0.224
								F	0.235
								G	0.205
								H	0.212
								Cycle 74 (36 min 30 s)
									Raw Data (450A)
									1
								A	0.263
								B	0.276
								C	0.261
								D	0.237
								E	0.234
								F	0.245
								G	0.196
								H	0.208
								Cycle 75 (37 min)
									Raw Data (450A)
									1
								A	0.26
								B	0.276
								C	0.262
								D	0.24
								E	0.234
								F	0.237
								G	0.207
								H	0.212
								Cycle 76 (37 min 30 s)
									Raw Data (450A)
									1
								A	0.263
								B	0.285
								C	0.263
								D	0.241
								E	0.236
								F	0.243
								G	0.2
								H	0.211
								Cycle 77 (38 min)
									Raw Data (450A)
									1
								A	0.261
								B	0.285
								C	0.265
								D	0.241
								E	0.232
								F	0.239
								G	0.202
								H	0.209
								Cycle 78 (38 min 30 s)
									Raw Data (450A)
									1
								A	0.272
								B	0.287
								C	0.263
								D	0.238
								E	0.238
								F	0.232
								G	0.197
								H	0.207
								Cycle 79 (39 min)
									Raw Data (450A)
									1
								A	0.269
								B	0.284
								C	0.268
								D	0.244
								E	0.236
								F	0.244
								G	0.198
								H	0.208
								Cycle 80 (39 min 30 s)
									Raw Data (450A)
									1
								A	0.266
								B	0.287
								C	0.266
								D	0.24
								E	0.239
								F	0.243
								G	0.197
								H	0.213
								Cycle 81 (40 min)
									Raw Data (450A)
									1
								A	0.264
								B	0.289
								C	0.271
								D	0.245
								E	0.235
								F	0.242
								G	0.199
								H	0.206
								Cycle 82 (40 min 30 s)
									Raw Data (450A)
									1
								A	0.276
								B	0.296
								C	0.274
								D	0.251
								E	0.242
								F	0.247
								G	0.203
								H	0.212
								Cycle 83 (41 min)
									Raw Data (450A)
									1
								A	0.278
								B	0.296
								C	0.272
								D	0.251
								E	0.242
								F	0.248
								G	0.201
								H	0.21
								Cycle 84 (41 min 30 s)
									Raw Data (450A)
									1
								A	0.268
								B	0.29
								C	0.27
								D	0.248
								E	0.237
								F	0.245
								G	0.195
								H	0.213
								Cycle 85 (42 min)
									Raw Data (450A)
									1
								A	0.284
								B	0.291
								C	0.277
								D	0.249
								E	0.246
								F	0.244
								G	0.189
								H	0.218
								Cycle 86 (42 min 30 s)
									Raw Data (450A)
									1
								A	0.279
								B	0.296
								C	0.274
								D	0.248
								E	0.243
								F	0.249
								G	0.195
								H	0.213
								Cycle 87 (43 min)
									Raw Data (450A)
									1
								A	0.284
								B	0.296
								C	0.279
								D	0.255
								E	0.247
								F	0.248
								G	0.2
								H	0.211
								Cycle 88 (43 min 30 s)
									Raw Data (450A)
									1
								A	0.286
								B	0.29
								C	0.279
								D	0.257
								E	0.252
								F	0.25
								G	0.199
								H	0.203
								Cycle 89 (44 min)
									Raw Data (450A)
									1
								A	0.282
								B	0.303
								C	0.274
								D	0.259
								E	0.248
								F	0.25
								G	0.2
								H	0.218
								Cycle 90 (44 min 30 s)
									Raw Data (450A)
									1
								A	0.28
								B	0.307
								C	0.282
								D	0.257
								E	0.247
								F	0.245
								G	0.203
								H	0.217
								Cycle 91 (45 min)
									Raw Data (450A)
									1
								A	0.286
								B	0.308
								C	0.284
								D	0.258
								E	0.249
								F	0.248
								G	0.204
								H	0.214
								Cycle 92 (45 min 30 s)
									Raw Data (450A)
									1
								A	0.298
								B	0.302
								C	0.284
								D	0.257
								E	0.246
								F	0.252
								G	0.193
								H	0.212
								Cycle 93 (46 min)
									Raw Data (450A)
									1
								A	0.289
								B	0.306
								C	0.285
								D	0.262
								E	0.252
								F	0.253
								G	0.2
								H	0.213
								Cycle 94 (46 min 30 s)
									Raw Data (450A)
									1
								A	0.295
								B	0.313
								C	0.29
								D	0.265
								E	0.252
								F	0.253
								G	0.199
								H	0.212
								Cycle 95 (47 min)
									Raw Data (450A)
									1
								A	0.297
								B	0.313
								C	0.299
								D	0.258
								E	0.261
								F	0.261
								G	0.197
								H	0.212
								Cycle 96 (47 min 30 s)
									Raw Data (450A)
									1
								A	0.303
								B	0.316
								C	0.294
								D	0.259
								E	0.25
								F	0.262
								G	0.199
								H	0.213
								Cycle 97 (48 min)
									Raw Data (450A)
									1
								A	0.302
								B	0.316
								C	0.293
								D	0.258
								E	0.257
								F	0.258
								G	0.199
								H	0.215
								Cycle 98 (48 min 30 s)
									Raw Data (450A)
									1
								A	0.294
								B	0.325
								C	0.298
								D	0.269
								E	0.256
								F	0.268
								G	0.196
								H	0.204
								Cycle 99 (49 min)
									Raw Data (450A)
									1
								A	0.302
								B	0.318
								C	0.301
								D	0.271
								E	0.258
								F	0.265
								G	0.196
								H	0.21
								Cycle 100 (49 min 30 s)
									Raw Data (450A)
									1
								A	0.301
								B	0.324
								C	0.302
								D	0.266
								E	0.264
								F	0.261
								G	0.2
								H	0.21
								Cycle 101 (50 min)
									Raw Data (450A)
									1
								A	0.311
								B	0.324
								C	0.306
								D	0.254
								E	0.263
								F	0.267
								G	0.195
								H	0.213
								Cycle 102 (50 min 30 s)
									Raw Data (450A)
									1
								A	0.308
								B	0.326
								C	0.307
								D	0.27
								E	0.257
								F	0.256
								G	0.201
								H	0.21
								Cycle 103 (51 min)
									Raw Data (450A)
									1
								A	0.311
								B	0.325
								C	0.305
								D	0.28
								E	0.27
								F	0.267
								G	0.2
								H	0.211
								Cycle 104 (51 min 30 s)
									Raw Data (450A)
									1
								A	0.309
								B	0.331
								C	0.305
								D	0.268
								E	0.258
								F	0.269
								G	0.2
								H	0.215
								Cycle 105 (52 min)
									Raw Data (450A)
									1
								A	0.308
								B	0.328
								C	0.299
								D	0.275
								E	0.266
								F	0.27
								G	0.198
								H	0.212
								Cycle 106 (52 min 30 s)
									Raw Data (450A)
									1
								A	0.318
								B	0.328
								C	0.313
								D	0.275
								E	0.264
								F	0.265
								G	0.199
								H	0.206
								Cycle 107 (53 min)
									Raw Data (450A)
									1
								A	0.315
								B	0.331
								C	0.312
								D	0.272
								E	0.265
								F	0.269
								G	0.202
								H	0.212
								Cycle 108 (53 min 30 s)
									Raw Data (450A)
									1
								A	0.312
								B	0.334
								C	0.317
								D	0.266
								E	0.264
								F	0.272
								G	0.201
								H	0.203
								Cycle 109 (54 min)
									Raw Data (450A)
									1
								A	0.321
								B	0.336
								C	0.315
								D	0.281
								E	0.268
								F	0.268
								G	0.199
								H	0.211
								Cycle 110 (54 min 30 s)
									Raw Data (450A)
									1
								A	0.318
								B	0.336
								C	0.308
								D	0.276
								E	0.266
								F	0.274
								G	0.201
								H	0.212
								Cycle 111 (55 min)
									Raw Data (450A)
									1
								A	0.319
								B	0.342
								C	0.324
								D	0.279
								E	0.272
								F	0.276
								G	0.2
								H	0.208
								Cycle 112 (55 min 30 s)
									Raw Data (450A)
									1
								A	0.324
								B	0.34
								C	0.32
								D	0.281
								E	0.272
								F	0.28
								G	0.198
								H	0.213
								Cycle 113 (56 min)
									Raw Data (450A)
									1
								A	0.32
								B	0.341
								C	0.326
								D	0.28
								E	0.272
								F	0.276
								G	0.203
								H	0.215
								Cycle 114 (56 min 30 s)
									Raw Data (450A)
									1
								A	0.327
								B	0.34
								C	0.328
								D	0.282
								E	0.269
								F	0.281
								G	0.193
								H	0.21
								Cycle 115 (57 min)
									Raw Data (450A)
									1
								A	0.332
								B	0.35
								C	0.324
								D	0.275
								E	0.272
								F	0.283
								G	0.2
								H	0.207
								Cycle 116 (57 min 30 s)
									Raw Data (450A)
									1
								A	0.32
								B	0.349
								C	0.318
								D	0.289
								E	0.274
								F	0.288
								G	0.198
								H	0.211
								Cycle 117 (58 min)
									Raw Data (450A)
									1
								A	0.335
								B	0.349
								C	0.326
								D	0.289
								E	0.274
								F	0.283
								G	0.2
								H	0.212
								Cycle 118 (58 min 30 s)
									Raw Data (450A)
									1
								A	0.339
								B	0.355
								C	0.331
								D	0.292
								E	0.28
								F	0.284
								G	0.194
								H	0.21
								Cycle 119 (59 min)
									Raw Data (450A)
									1
								A	0.335
								B	0.353
								C	0.327
								D	0.29
								E	0.276
								F	0.279
								G	0.196
								H	0.214
								Cycle 120 (59 min 30 s)
									Raw Data (450A)
									1
								A	0.341
								B	0.356
								C	0.329
								D	0.293
								E	0.276
								F	0.281
								G	0.201
								H	0.209
								Cycle 121 (60 min)
									Raw Data (450A)
									1
								A	0.342
								B	0.352
								C	0.334
								D	0.288
								E	0.279
								F	0.289
								G	0.194
								H	0.21

## Sheet: Figure 6
Figure 6a				Figure 6c
Graphs:				Graphs:
	Wild-type LEC	siL-DHX15_LEC			Wild-type LEC	siL-DHX15_LEC
ATP (nM)	481.35	348.82		% Wound clousure after 24 hours (Control)	100	59.86
	587.39	390.27			100	67.95
	504.8	413.93			91.3	62.08
	486.35	448.82
	581.39	490.17		% Wound clousure after 24 hours (+ATP 5µM)	100	72.8
	495.7	433.93			87.91	82.81
					100	82.86
Figure 6b				% Wound clousure after 24 hours (+Pyr 2mM)	100	62.81
					93	53.26
Graphs:					100	75.3
	DHX15+/+ MLiECs	DHX15+/- MLiECs
ATP (nM)	36.47	13.0154
	32.0155	30.3791
	30.2882	31.3791
	34.6518	18.1973
	51.0155	34.1973
	43.8336	22.6518

## Sheet: Figure 7
Figure 7
Graphs:
	Wild-type mice	DHX15+/- mice			Wild-type mice	DHX15+/- mice
Tumor volume (cm3) at 21 days after seeding	0.5875	0.8225		Perimeter (µm) / Vessel	242.69	323.87
	2.11	0.33			298.41	174.63
	1.07	0.3375			319.4	172.26
	3.125	0.4875			321.8	200.18
	0.995	1.125			315.57	167.78
	0.975	0.225			266.6	217
	0.33	0.9575			406.9	233.3
	0.81	0.45			173.28	238
	1.35	0.375			175.75	190
	0.4125	0.1425			328.5	161.935
	0.4425	0.6175			346.56	200.08
	0.455	0.5725			351.2	223.87
	1.245	0.58			398.41	274.63
	0.725	0.5875			219.4	272.26
		0.2375				272.36
	Wild-type mice	DHX15+/- mice			Wild-type mice	DHX15+/- mice
Metastatic area (%)	8.506	4.498		Metastatic area (%) (primary tumors with similar size)	5.1	0.6
	0.969	0.103			5.2	0
	0.327	1.173			8.506	0
	2.065	0
	5.1	3.3
	5.2	0.6
	0	0
	1.466	0
	0	0
	1.065	0
		0
		0
		1.103
		0.173
